# Supplementary material for: Research and analysis of an enhanced genetic algorithm identification method based on the LuGre model
Source: PLoS One. 2025 Jun 3;20(6):e0322844. doi: 10.1371/journal.pone.0322844 (PMC12133191; doi:10.1371/journal.pone.0322844)
Supplement: S1 File — (ZIP) [file pone.0322844.s001.zip]

Archive with 37 entries (33 files):
- LuGre Model---dataset/
- LuGre Model---dataset/LuGre Model---dataset/
- LuGre Model---dataset/LuGre Model---dataset/Fig. 12 Feed rate Friction velocity curve.txt
- LuGre Model---dataset/LuGre Model---dataset/Fig. 13 Sinusoidal signal simulation.txt
- LuGre Model---dataset/LuGre Model---dataset/Fig. 14 Estimation--(a) Load variation estimation.txt
- LuGre Model---dataset/LuGre Model---dataset/Fig. 14 Estimation--(b) Estimation of friction torque variation coefficient.txt
- LuGre Model---dataset/LuGre Model---dataset/Fig. 15 Friction compensation simulation.txt
- LuGre Model---dataset/LuGre Model---dataset/Fig. 16 System response curve.txt
- LuGre Model---dataset/LuGre Model---dataset/Fig. 17 Comparison results of different speeds and friction torques.txt
- LuGre Model---dataset/LuGre Model---dataset/Fig. 19 Speed tracking curve before and after friction compensation.txt
- LuGre Model---dataset/LuGre Model---dataset/Fig. 20 Position tracking curve before and after friction compensation.txt
- LuGre Model---dataset/LuGre Model---dataset/Fig. 21 Control shear force and control force of identification values.txt
- LuGre Model---dataset/LuGre Model---dataset/Fig. 22 Friction, control force and displacement loop of identification value.txt
- LuGre Model---dataset/LuGre Model---dataset/Fig. 4 Comparison curve of objective function.txt
- LuGre Model---dataset/LuGre Model---dataset/Fig. 4 Comparison curve of objective--programs/
- LuGre Model---dataset/LuGre Model---dataset/Fig. 4 Comparison curve of objective--programs/cross.m
- LuGre Model---dataset/LuGre Model---dataset/Fig. 4 Comparison curve of objective--programs/exchange.m
- LuGre Model---dataset/LuGre Model---dataset/Fig. 4 Comparison curve of objective--programs/fit.m
- LuGre Model---dataset/LuGre Model---dataset/Fig. 4 Comparison curve of objective--programs/fit111.asv
- LuGre Model---dataset/LuGre Model---dataset/Fig. 4 Comparison curve of objective--programs/Mutation.m
- LuGre Model---dataset/LuGre Model---dataset/Fig. 4 Comparison curve of objective--programs/myLength.m
- LuGre Model---dataset/LuGre Model---dataset/Fig. 4 Comparison curve of objective--programs/plot_route.m
- LuGre Model---dataset/LuGre Model---dataset/Fig. 4 Comparison curve of objective--programs/TSPfit.asv
- LuGre Model---dataset/LuGre Model---dataset/Fig. 4 Comparison curve of objective--programs/TSPfit.m
- LuGre Model---dataset/LuGre Model---dataset/Fig. 5 Comparison curve of objective--programs/
- LuGre Model---dataset/LuGre Model---dataset/Fig. 5 Comparison curve of objective--programs/cross.m
- LuGre Model---dataset/LuGre Model---dataset/Fig. 5 Comparison curve of objective--programs/exchange.m
- LuGre Model---dataset/LuGre Model---dataset/Fig. 5 Comparison curve of objective--programs/fit.m
- LuGre Model---dataset/LuGre Model---dataset/Fig. 5 Comparison curve of objective--programs/fit111.asv
- LuGre Model---dataset/LuGre Model---dataset/Fig. 5 Comparison curve of objective--programs/Mutation.m
- LuGre Model---dataset/LuGre Model---dataset/Fig. 5 Comparison curve of objective--programs/myLength.m
- LuGre Model---dataset/LuGre Model---dataset/Fig. 5 Comparison curve of objective--programs/plot_route.m
- LuGre Model---dataset/LuGre Model---dataset/Fig. 5 Comparison curve of objective--programs/TSPfit.asv
- LuGre Model---dataset/LuGre Model---dataset/Fig. 5 Comparison curve of objective--programs/TSPfit.m
- LuGre Model---dataset/LuGre Model---dataset/Fig. 5 LuGre parameter identification convergence process.txt
- LuGre Model---dataset/LuGre Model---dataset/Fig. 6 Comparison curve of objective function.txt
- LuGre Model---dataset/LuGre Model---dataset/Fig. 7 Comparison of different Objective function value curves.txt
