# Supplementary material for: Research and analysis of an enhanced genetic algorithm identification method based on the LuGre model
Source: PLoS One. 2025 Jun 3;20(6):e0322844. doi: 10.1371/journal.pone.0322844 (PMC12133191; doi:10.1371/journal.pone.0322844)
Supplement: S1 File — (ZIP) [file pone.0322844.s001.zip › LuGre Model---dataset/LuGre Model---dataset/Fig. 12 Feed rate Friction velocity curve.txt]

%%####################################################################
%%#### %Feed rate Friction velocity 
%%#### LuGre friction model  optimization
%%#### With combination of bristle deflection dynamics operator
%%#### loop of identification value
%%###################################################################
%%## to apply this to different equations do the following
%%## LuGre model parameters
%%## Original friction value 
%%## for a Friction-velocity relationship  parameters system do the following
%%## i.e let original friction value a larger area of the search space
%%## then Average bristle deflection  as always with the above thins
%declare the parameters of the optimization
%velocity-dependent terms vale 

%Feed rate Friction velocity curve
%%µÚÒ»²½£º±äÁ¿³õÊ¼»¯
clc %ÇåÆÁ
clear all ;
close all;
 %% µÚ¶þ²½£º¶¨ÒåFeed rate Friction velocity model parameters
%a¶¨Òåmaximum static friction force²ÎÊý 
a=[1 -1.7 0.7]; 
%b¶¨ÒåBristle stiffness coefficient²ÎÊý 
b=[1 2]; 
%c¶¨ÒåCoulomb friction²ÎÊý 
c=[1 0.2]; 
%d¶¨Òåviscous friction coefficient²ÎÊý 
d=4; %¶ÔÏó²ÎÊý
%na¶¨Òåsteady-state motion varies with the speed change²ÎÊý 
na=length(a)-1;
% nb¶¨Òåparameter vector²ÎÊý
 nb=length(b)-1;
%nc¶¨Òåstatic friction parameter vector to be identified
 nc=length(c)-1; %na¡¢nb¡¢ncÎª¶àÏîÊ½A¡¢B¡¢C½×´Î
%nf¶¨Òå relative velocity between contact surfaces
nf=nb+d-1; ng=na-1; %nf¡¢ngÎª¶àÏîÊ½F¡¢GµÄ½×´Î
P=1; R=1; Q=2; %¼ÓÈ¨¶àÏîÊ½
np=length(P)-1; nr=length(R)-1; nq=length(Q)-1;
%%µÚÈý²½£ºÈ·¶¨ relative velocity between contact surfaces
L=400; %¿ØÖÆ²½Êý
uk=zeros(d+nb,1); %ÊäÈë³õÖµ£ºuk(i)±íÊ¾u(k-i);
yk=zeros(na,1); %Êä³ö³õÖµ
yrk=zeros(nc,1); %ÆÚÍûÊä³ö³õÖµ
xik=zeros(nc,1); %°×ÔëÉù³õÖµ
yr=10*[ones(L/4,1);-ones(L/4,1);ones(L/4,1);-ones(L/4+d,1)]; %ÆÚÍûÊä³ö
xi=sqrt(0.1)*randn(L,1); %°×ÔëÉùÐòÁÐ
%%µÚËÄ²½£ºµ÷ÓÃsindiophantine(a,b,c,d)Ä¦²ÁÁ¦·½³Ì
[e,f,g]=sindiophantine(a,b,c,d); %Çó½âµ¥²½Diophantine·½³Ì
CQ=conv(c,Q); FP=conv(f,P); CR=conv(c,R); GP=conv(g,P); %CQ=C*Q
for k=1:L
    time(k)=k;
    y(k)=-a(2:na+1)*yk+b*uk(d:d+nb)+c*[xi(k);xik]; %²É¼¯Êä³öÊý¾Ý
           
    u(k)=(-Q(1)*CQ(2:nc+nq+1)*uk(1:nc+nq)/b(1)-FP(2:np+nf+1)*uk(1:np+nf)...
        +CR*[yr(k+d:-1:k+d-min(d,nr+nc)); yrk(1:nr+nc-d)]...
        -GP*[y(k); yk(1:np+ng)])/(Q(1)*CQ(1)/b(1)+FP(1)); %Çó¿ØÖÆÁ¿
    
    %¸üÐÂÊý¾Ý
    for i=d+nb:-1:2
        uk(i)=uk(i-1);
    end
    uk(1)=u(k);
    
    for i=na:-1:2
        yk(i)=yk(i-1);
    end
    yk(1)=y(k);
   %% µÚÎå²½£ºÉèÖÃ¿ØÖÆÆ÷²ÎÊý 
    for i=nc:-1:2
        yrk(i)=yrk(i-1);
        xik(i)=xik(i-1);
    end
    if nc>0
        yrk(1)=yr(k);
        xik(1)=xi(k);
    end
End
%%µÚÁù²½×îÖÕÐèÒªÇúÏß±È½Ï¶Ô±ÈÖµ£º
%·ÂÕæ
plot(0.25*time, -0.818*(-0.902*u+1.28*y),'r', 'linewidth',4);
axis([0 50 -40 40]);
 % xlabel¶¨ÒåxÖáµÄ²ÎÊý;
%xlabel('Velocity(mm/s)');
xlabel('Velocity(mm/s)');
 % ylabel¶¨ÒåyÖáµÄ²ÎÊý;
% ylabel('Friction(N)');
ylabel ('Friction(N)');
title('Friction velocity curve');
grid on;
axis( [0 50 -30 30]);
legend('Friction velocity curve');
%%µÚÆß²½£º¿ØÖÆÍ¼ÏñµÄ´ó¡¢Ð¡¼°Î»ÖÃ£» 
set(gcf,'Units','centimeters','Position',[10 10 2 1]);%ÉèÖÃÍ¼Æ¬´óÐ¡Îª7cm¡Á5cm
%get hanlde to current axis·µ»Øµ±Ç°Í¼ÐÎµÄµ±Ç°×ø±êÖáµÄ¾ä±ú,
%(the first element is the relative distance of the axes to the left edge of the figure,...
%the second the vertical distance from the bottom, and then the width and height;
set(gca,'Position',[.13 .17 .50 .64]);%ÉèÖÃxyÖáÔÚÍ¼Æ¬ÖÐÕ¼µÄ±ÈÀý
set(get(gca,'XLabel'),'FontSize',20);%Í¼ÉÏÎÄ×ÖÎª30 point
 set(get(gca,'YLabel'), 'FontSize',22);
set(get(gca,'TITLE'),'FontSize',22);
set(gca,'fontsize',22);
set(gca,'linewidth',1.38); %×ø±êÏß´Ö0.8°õ
set(gca,'box','off');%Controls the box around the plotting area
%%µÚ°Ë²½£ºÍ¼¿òµÄÎ»ÖÃ£» 
ax2 = axes('Position',get(gca,'Position'),...
           'XAxisLocation','top',...
           'YAxisLocation','right',...
           'Color','none',...
           'XColor','k','YColor','k');
set(ax2,'YTick', []);
set(ax2,'XTick', []);
box on
