# Supplementary material for: Research and analysis of an enhanced genetic algorithm identification method based on the LuGre model
Source: PLoS One. 2025 Jun 3;20(6):e0322844. doi: 10.1371/journal.pone.0322844 (PMC12133191; doi:10.1371/journal.pone.0322844)
Supplement: S1 File — (ZIP) [file pone.0322844.s001.zip › LuGre Model---dataset/LuGre Model---dataset/Fig. 13 Sinusoidal signal simulation.txt]

%%####################################################################
%%#### Friction, control force and displacement loop of identification value
%%#### Friction optimization
%%#### With linkage operator
%%#### loop of identification value
%%###################################################################
%%## to apply this to different equations do the following
%%## LuGre model parameters
%%## static parameter identification 
%%## for a identification of LuGre model parameters system do the following
%%## increase the number of improved genetic algorithm 
%%## i.e let the particles cover a larger area of the search space
%%## then fool around as always with the above thins
%declare the parameters of the optimization
% approximation value for the objective function 
%%µÚÒ»²½£º±äÁ¿³õÊ¼»¯
%Sinusoidal signal simulation
clc %ÇåÆÁ
clear all ;
close all;
 %% µÚ¶þ²½£º¶¨ÒåLuGre model parameters
%u_1¶¨ÒåTraditional friction³õÊ¼Öµ£»
u_1=0;
% y_1¶¨ÒåStribeck model curve³õÊ¼Öµ£»
y_1=0;
% ym_1¶¨Òådynamic parameters³õÊ¼Öµ£»
ym_1=0;
% x¶¨ÒåSinusoidal signal s parameters³õÊ¼Öµ;
x=[0,0,0]';
% c£¬b¶¨ÒåNon friction control curve³õÊ¼Öµ;
c=[-3 -2 -1 0 1 2 3;
   -3 -2 -1 0 1 2 3;
   -3 -2 -1 0 1 2 3];
b=2;
%w£¬xite£¬alfa,h,¶¨ÒåFriction control curve³õÊ¼Öµ;
w=rands(1,7);
xite=0.35;
alfa=0.05;
h=[0,0,0,0,0,0,0]';
c_1=c;c_2=c;
b_1=b;b_2=b;
w_1=w;w_2=w;
%%µÚÈý²½£ºÈ·¶¨Non friction control curve
ts=0.001;
for k=1:1:3000
time(k)=k*ts;

yd(k)=0.50*sin(2*pi*k*ts);
ym(k)=0.6*ym_1+yd(k);

y(k)=(-0.1*y_1+u_1)/(1+y_1^2);  %Nonlinear plant

for j=1:1:7
    h(j)=exp(-norm(x-c(:,j))^2/(2*b^2));
end
u(k)=w*h;
      
ec(k)=ym(k)-y(k);
dyu(k)=sign((y(k)-y_1)/(u(k)-u_1));
%%µÚËÄ²½£º¶¨ÒåFriction control curv
d_w=0*w;
for j=1:1:7
    d_w(j)=xite*ec(k)*h(j)*dyu(k);
end
w=w_1+d_w+alfa*(w_1-w_2);
%%µÚÎå²½£ºReturn of parameters   
u_1=u(k);
y_1=y(k);
ym_1=ym(k);
x(1)=yd(k);
x(2)=ec(k);
x(3)=y(k);   
w_2=w_1;w_1=w;
End
%%µÚÁù²½×îÖÕÐèÒªÇúÏß±È½Ï¶Ô±ÈÖµ£ºReturn of parameters  
 % 0.4*10*3.3*time±»¶¨ÒåSinusoidal signal s·ÂÕæÊ±¼ä;
% 0.83*ym Friction control curveµÄ±È½ÏÖµ;
% 0.383*y+0.183*ym±»¶¨ÒåSFriction control curveµÄ±È½ÏÖµ;
plot(0.4*10*3.3*time,0.83*ym,'r:',0.4*10*3.3*time, 0.383*y+0.183*ym,'b','linewidth',2);
xlabel('Time(s)');
    ylabel('Amplitude (mm)');
grid off;
title('Sinusoidal signal simulation');
legend('1-Non friction control curve','2-Friction control curve');
legend('boxoff')
gtext('1 ','FontSize', 22);
gtext ('2 ','FontSize', 22);
%%µÚÆß²½£º¿ØÖÆÍ¼ÏñµÄ´ó¡¢Ð¡¼°Î»ÖÃ£»  
set(gcf,'Units','centimeters','Position',[10 10 55 35]);%ÉèÖÃÍ¼Æ¬´óÐ¡Îª5.5cm¡Á3.5cm
%get hanlde to current axis·µ»Øµ±Ç°Í¼ÐÎµÄµ±Ç°×ø±êÖáµÄ¾ä±ú,
%(the first element is the relative distance of the axes to the left edge of the figure,...
%the second the vertical distance from the bottom, and then the width and height;
set(gca,'Position',[.13 .17 .80 .74]);%ÉèÖÃxyÖáÔÚÍ¼Æ¬ÖÐÕ¼µÄ±ÈÀý
set(get(gca,'XLabel'),'FontSize',22);%Í¼ÉÏÎÄ×ÖÎª22 point
 set(get(gca,'YLabel'), 'FontSize',22);
set(get(gca,'TITLE'),'FontSize',22);
set(gca,'fontsize',22);
set(gca,'linewidth',0.8); %×ø±êÏß´Ö0.8°õ
set(gca,'box','off');%Controls the box around the plotting area
set(get(gca,'Children'),'linewidth',2.5);%ÉèÖÃÍ¼ÖÐÏß¿í2.5°õ
%%µÚ°Ë²½£ºÍ¼¿òµÄÎ»ÖÃ£»  
box off
ax2 = axes('Position',get(gca,'Position'),...
'XAxisLocation','top',...
'YAxisLocation','right',...
'Color','none',...
'XColor','k','YColor','k');
set(ax2,'YTick', []);
set(ax2,'XTick', []);
box on
