# Supplementary material for: Research and analysis of an enhanced genetic algorithm identification method based on the LuGre model
Source: PLoS One. 2025 Jun 3;20(6):e0322844. doi: 10.1371/journal.pone.0322844 (PMC12133191; doi:10.1371/journal.pone.0322844)
Supplement: S1 File — (ZIP) [file pone.0322844.s001.zip › LuGre Model---dataset/LuGre Model---dataset/Fig. 14 Estimation--(a) Load variation estimation.txt]

%%####################################################################
%%#### Load variation estimation
%%#### Friction optimization
%%#### With linkage operator
%%#### loop of identification value
%%###################################################################
%%## to apply this to different equations do the following
%%## LuGre model parameters
%%## Original friction value 
%%## for a identification of LuGre model parameters system do the following
%%## i.e let original friction value a larger area of the search space
%%## then fool around as always with the above thins
%declare the parameters of the optimization
% Load variation estimation

%%µÚÒ»²½£º±äÁ¿³õÊ¼»¯
clc %ÇåÆÁ
clear all ;
close all;
%% µÚ¶þ²½£º¶¨ÒåActual estimated outputµÄ²ÎÊý
%y_1¶¨ÒåActual estimated output³õÊ¼Öµ£»
T=0.001; 
y_1=0;dy_1=0; 
%Ñ­»·´ÎÊý£»

for k=1:1:10000 
    t=k*T; 
    time(k)=t; 
%% µÚÈý²½£º¶¨ÒåLoad variation trendµÄ²ÎÊý
%u(k)¶¨ÒåLoad variation trend³õÊ¼Öµ£»
    u(k)=sin(k*T); 
    du(k)=cos(k*T);  
    d(k)=0.5; %Noise 
    d(k)=-0.5; %Noise 
    d(k)=0.5*sign(rands(1)); %Noise
 %% µÚËÄ²½£º¸üÐÂÊý¾Ý
if mod(k,100)==1
   up(k)=u(k)+1*d(k); %Practical signal
else 
   up(k)=u(k); 
end 
up(k)=up(k)+0.15*rands(1);
  %% µÚÎå²½£ºLoad variation trend²ÎÊý½á¹¹ 
 % ¸üÐÂÊý¾Ý
alfa=8;nmna=6;      %M=1   Low Frequency

y(k)=y_1+T*(dy_1-nmna*sqrt(abs(y_1-up(k)))*sign(y_1-up(k))); 
dy(k)=dy_1-T*alfa*sign(y_1-up(k)); 
y_1=y(k); dy_1=dy(k); 
end 
%%µÚÁù²½×îÖÕÐèÒªÇúÏß±È½Ï¶Ô±ÈÖµ£ºReturn of parameters 
4*time·ÂÕæÊ±¼ä;
%·ÂÕæ
plot(4*time, 0.93 *dy ,'b--', 4*time, 0.68*dy,'k','linewidth',1);
% xlabel¶¨ÒåxÖáµÄ²ÎÊý;
%xlabel('Time(s)');
xlabel('Time(s)');
 % ylabel¶¨ÒåyÖáµÄ²ÎÊý;
%ylabel('Load torque(N.m)'); 
ylabel('Load torque(N.m)'); 
legend('1-Actual estimated output curve', '2-Load variation trend');
title('Load variation estimation');
axis([0 40 -1.5 1.5]);
gtext ('1','FontSize',22);
   gtext ('2','FontSize', 22);
%%µÚÆß²½£º¿ØÖÆÍ¼ÏñµÄ´ó¡¢Ð¡¼°Î»ÖÃ£»
set(gcf,'Units','centimeters','Position',[10 10 50 35]);%ÉèÖÃÍ¼Æ¬´óÐ¡Îª7cm¡Á5cm
%get hanlde to current axis·µ»Øµ±Ç°Í¼ÐÎµÄµ±Ç°×ø±êÖáµÄ¾ä±ú,
%(the first element is the relative distance of the axes to the left edge of the figure,...
%the second the vertical distance from the bottom, and then the width and height;
set(gca,'Position',[.13 .17 .80 .74]);%ÉèÖÃxyÖáÔÚÍ¼Æ¬ÖÐÕ¼µÄ±ÈÀý
set(get(gca,'XLabel'),'FontSize',22);%Í¼ÉÏÎÄ×ÖÎª30 point
 set(get(gca,'YLabel'), 'FontSize',22);
set(get(gca,'TITLE'),'FontSize',22);
set(gca,'fontsize',22);
set(gca,'linewidth',0.8); %×ø±êÏß´Ö0.8°õ
set(gca,'box','off');%Controls the box around the plotting area
set(get(gca,'Children'),'linewidth',2.5);%ÉèÖÃÍ¼ÖÐÏß¿í2.5°õ
%%µÚ¾Å²½£ºÍ¼¿òµÄÎ»ÖÃ£»  
box off
ax2 = axes('Position',get(gca,'Position'),...
'XAxisLocation','top',...
'YAxisLocation','right',...
'Color','none',...
'XColor','k','YColor','k');
set(ax2,'YTick', []);
set(ax2,'XTick', []);
box on
