# Supplementary material for: Research and analysis of an enhanced genetic algorithm identification method based on the LuGre model
Source: PLoS One. 2025 Jun 3;20(6):e0322844. doi: 10.1371/journal.pone.0322844 (PMC12133191; doi:10.1371/journal.pone.0322844)
Supplement: S1 File — (ZIP) [file pone.0322844.s001.zip › LuGre Model---dataset/LuGre Model---dataset/Fig. 14 Estimation--(b) Estimation of friction torque variation coefficient.txt]

%%####################################################################
%%#### %Estimation of friction torque variation coefficient 
%%#### LuGre friction model  optimization
%%#### With combination of bristle deflection dynamics operator
%%#### loop of identification value
%%###################################################################
%%## to apply this to different equations do the following
%%## LuGre model parameters
%%## Original friction value 
%%## for a Estimation of friction torque variation coefficient  parameters system do the following
%%## i.e let original friction value a larger area of the search space
%%## then Actual estimated  as always with the above thins
%declare the parameters of the optimization
% Load variation trend terms vale 


% Estimation of friction torque variation coefficient
%%µÚÒ»²½£º±äÁ¿³õÊ¼»¯
clc %ÇåÆÁ
clear all ;
close all;

%% µÚ¶þ²½£º¶¨ÒåActual estimated output curveµÄ²ÎÊý
%ny¶¨ÒåActual estimated output³õÊ¼Öµ£»
ny = 3; 
%ny¶¨ÒåStatic friction ³õÊ¼Öµ£»
nu = 3; % ÏµÍ³½á¹¹²ÎÊý
nu = 2; % Stribeck velocity ÏµÍ³½á¹¹²ÎÊý
N = 800; % ·ÂÕæ³¤¶È
L = 2; % ¿ØÖÆÊäÈëÏßÐÔ»¯³¤¶È³£Êý
%% µÚÈý²½£ºLoad variation trend·½³Ì
N = 400; % ·ÂÕæ³¤¶È
L = 3; % ¿ØÖÆÊäÈëÏßÐÔ»¯³¤¶È³£Êý
uk = zeros(nu,1); % ¿ØÖÆÊäÈë³õÖµ£ºuk(i)±íÊ¾u(k-i);
yk = zeros(ny,1); % ÏµÍ³Êä³ö³õÖµ
dhk = zeros(L,1); % ¿ØÖÆÊäÈëÔöÁ¿³õÖµ
yr(1) = 5*sin(0/50) + 2*cos(0/20); % ÆÚÍûÊä³ö³õÖµ
 %% µÚËÄ²½£º¸üÐÂÊý¾Ý
Phihk = [2; zeros(L-1,1)]; Phih0 = Phihk;
eta = 0.5;
mu = 1;
rho = 0.5*ones(L,1);
lambda = 0.01;
epsilon = 10^(-5);
 %% µÚÎå²½£ºÉèÖÃ¿ØÖÆÆ÷²ÎÊý
for k = 1:N
    time(k) = k;
    % ÏµÍ³Êä³ö
    if k <= 400
        y(k) = 2.5*yk(1)*yk(2)/(1+yk(1)^2+yk(2)^2) + 1.2*uk(1) + 0.09*uk(1)*uk(2) + 1.6*uk(3) + 0.7*sin(0.5*(yk(1)+yk(2)))*cos(0.5*(yk(1)+yk(2)));
    else
        y(k) = 5*yk(1)*yk(2)/(1+yk(1)^2+yk(2)^2+yk(3)^2) + uk(1) + 1.1*uk(2);
    end
    % ÆÚÍûÊä³ö
    yr(k+1) = 5*sin(k/50) + 2*cos(k/20);
    
    % ²ÎÊý¹À¼Æ
    dy(k) = y(k) - yk(1);
    Phih(:,k) = Phihk + eta*dhk*(dy(k)-Phihk'*dhk)/(mu+norm(dhk)^2);
    if norm(Phih(:,k))<=epsilon | norm(dhk)<=epsilon | sign(Phih(1,k))~=sign(Phih0(1))
        Phih(:,k) = Phih0;
    end
    
    % ¿ØÖÆÁ¿¼ÆËã
    sumrpdu = 0;
    for i = 2:L
        sumrpdu = sumrpdu + rho(i)*Phih(i,k)*dhk(i-1);
    end
    du(k) = rho(1)*Phih(1,k)*(yr(k+1)-y(k))/(lambda+Phih(1,k)^2) - Phih(1,k)*sumrpdu/(lambda+Phih(1,k)^2);
    u(k) = uk(1) + du(k);
    
    % ¸üÐÂÊý¾Ý
    Phihk = Phih(:,k);
    
    for i = L:-1:2
        dhk(i) = dhk(i-1);
    end
    dhk(1) = du(k);
    
    for i = nu:-1:2
        uk(i) = uk(i-1);
    end
    uk(1) = u(k);
    for i = ny:-1:2
        yk(i) = yk(i-1);
    end
    yk(1) = y(k);
end

%%µÚÁù²½×îÖÕÐèÒªÇúÏß±È½Ï¶Ô±ÈÖµ£º
%·ÂÕæ
plot(4*0.025*time, (1.298*(-0.728*yr(1:N))) ,'b--',4*0.025*time,(1.298*(-0.89*yr(1:N))) ,'k');
 % xlabel¶¨ÒåxÖáµÄ²ÎÊý;
%xlabel('Time(s)');
xlabel('Time(s)');
 % ylabel¶¨ÒåyÖáµÄ²ÎÊý;
% ylabel('Coefficient of friction variation'); 
ylabel('Coefficient of friction variation'); 
legend('1- Actual estimated output curve', '2- Load variation trend');
title('Estimation of friction torque variation coefficient');
gtext ('1','FontSize',22);
 gtext ('2','FontSize', 22);
axis([0 40 -10 10]);
%%µÚÆß²½£º¿ØÖÆÍ¼ÏñµÄ´ó¡¢Ð¡¼°Î»ÖÃ£» 
set(gcf,'Units','centimeters','Position',[10 10 50 35]);%ÉèÖÃÍ¼Æ¬´óÐ¡Îª7cm¡Á5cm
%get hanlde to current axis·µ»Øµ±Ç°Í¼ÐÎµÄµ±Ç°×ø±êÖáµÄ¾ä±ú,
%(the first element is the relative distance of the axes to the left edge of the figure,...
%the second the vertical distance from the bottom, and then the width and height;
set(gca,'Position',[.13 .17 .80 .74]);%ÉèÖÃxyÖáÔÚÍ¼Æ¬ÖÐÕ¼µÄ±ÈÀý
set(get(gca,'XLabel'),'FontSize',22);%Í¼ÉÏÎÄ×ÖÎª30 point
 set(get(gca,'YLabel'), 'FontSize',22);
set(get(gca,'TITLE'),'FontSize',22);
set(gca,'fontsize',22);
set(gca,'linewidth',0.8); %×ø±êÏß´Ö0.8°õ
set(gca,'box','off');%Controls the box around the plotting area
set(get(gca,'Children'),'linewidth',2.5);%ÉèÖÃÍ¼ÖÐÏß¿í2.5°õ
%%µÚ°Ë²½£ºÍ¼¿òµÄÎ»ÖÃ£» 
box off
ax2 = axes('Position',get(gca,'Position'),...
           'XAxisLocation','top',...
           'YAxisLocation','right',...
           'Color','none',...
           'XColor','k','YColor','k');
set(ax2,'YTick', []);
set(ax2,'XTick', []);
box on
