# Supplementary material for: Research and analysis of an enhanced genetic algorithm identification method based on the LuGre model
Source: PLoS One. 2025 Jun 3;20(6):e0322844. doi: 10.1371/journal.pone.0322844 (PMC12133191; doi:10.1371/journal.pone.0322844)
Supplement: S1 File — (ZIP) [file pone.0322844.s001.zip › LuGre Model---dataset/LuGre Model---dataset/Fig. 15 Friction compensation simulation.txt]

%%####################################################################
%%#### Friction compensation simulation
%%#### Friction optimization
%%#### With linkage operator
%%#### loop of identification value
%%###################################################################
%%## to apply this to different equations do the following
%%## LuGre model parameters
%%## Original friction value 
%%## for a identification of LuGre model parameters system do the following
%%## i.e let original friction value a larger area of the search space
%%## then fool around as always with the above thins
%declare the parameters of the optimization
%Friction compensation vale 
%%µÚÒ»²½£º±äÁ¿³õÊ¼»¯
clc %ÇåÆÁ
clear all ;
close all;
%% µÚ¶þ²½£º¶¨ÒåOriginal friction
%m¶¨ÒåCoulomb friction³õÊ¼Öµ£»
m = 2; 
%ny¶¨ÒåStatic friction ³õÊ¼Öµ£»
ny = 2; 
%nu¶¨ÒåStribeck velocity ³õÊ¼Öµ£» 

nu = 2; % Stribeck velocity ÏµÍ³½á¹¹²ÎÊý
N = 800; % ·ÂÕæ³¤¶È
L = 2; % ¿ØÖÆÊäÈëÏßÐÔ»¯³¤¶È³£Êý
%% µÚÈý²½£ºOriginal friction·½³Ì
uk = zeros(m,nu); % ¿ØÖÆÊäÈë³õÖµ£ºuk(1,i)±íÊ¾u1(k-i);
yk = zeros(m,ny); % ÏµÍ³Êä³ö³õÖµ
duk = zeros(m,L); % ¿ØÖÆÊäÈëÔöÁ¿³õÖµ
yr(1,1) = 5*sin(0/50) + 2*cos(0/20); % ÆÚÍûÊä³ö³õÖµ
yr(2,1) = 2*sin(0/50) + 5*cos(0/20);
%% µÚËÄ²½£ºÉèÖÃ¿ØÖÆÆ÷²ÎÊý
Phihk = [[1.5  0.1; 0.1  1.5], zeros(m,m*(L-1))]; Phih0 = Phihk(:,1:m);
eta = 0.5;
mu = 1;
rho = 0.5*ones(L,1);
lambda = 0.01;
b1 = 0.3;
b2 = 1.3;
alpha = 1.5;
%% µÚÎå²½£ºOriginal friction²ÎÊý½á¹¹
for k = 1:N
    time(k) = k;
    % ÏµÍ³Êä³ö
    y(1,k) =  -0.8*sin(yk(1,1)) - 0.16*yk(1,2)...
             + uk(1,1) + 1.7*uk(1,2) - 0.5*uk(2,2) + uk(2,2)/(1+uk(2,2)^2);
    y(2,k) = -0.8*yk(2,1) - 0.16*yk(2,2)...
             + uk(2,1) + 2*uk(2,2) + 0.3*uk(1,2) + uk(1,2)/(1+uk(1,2)^2);
    % ÆÚÍûÊä³ö
    yr(1,k+1) = 2*sin(k/50) + 5*cos(k/20);
    yr(2,k+1) = 5*sin(k/50) + 2*cos(k/20);
    
    % ²ÎÊý¹À¼Æ
    dy(:,k) = y(:,k) - yk(:,1); 
    dHk = [];
    for i = 1:L
        dHk = [dHk; duk(:,i)];
    end
    Phih(:,:,k) = Phihk + eta*(dy(:,k)-Phihk*dHk)*dHk'/(mu+norm(dHk)^2);
    %% µÚÁù²½£ºOriginal friction²ÎÊý½á¹¹
    for i = 1:m
        for j = 1:m
            if i==j
                if abs(Phih(i,j,k))<b2 | abs(Phih(i,j,k))>alpha*b2 | sign(Phih(i,j,k))~=sign(Phih0(i,j))
                    Phih(i,j,k) = Phih0(i,j);
                end
            else
                if abs(Phih(i,j,k))>b1 | sign(Phih(i,j,k))~=sign(Phih0(i,j))
                    Phih(i,j,k) = Phih0(i,j);
                end
            end
        end
    end
    for p = 1:L
        for i = 1:m
            for j = 1:m
                phih((p-1)*m*m+(i-1)*m+j,k) = Phih(i,(p-1)*m+j,k);
            end
        end
    end
    
    % ¿ØÖÆÁ¿¼ÆËã
    sumrpdu = zeros(m,1);
    for i = 2:L
        sumrpdu = sumrpdu + rho(i)*Phih(:,(i-1)*m+1:i*m,k)*duk(:,i-1);
    end
    du(:,k) = Phih(:,1:m,k)'*(rho(1)*(yr(:,k+1)-y(:,k)) - sumrpdu)/(lambda+norm(Phih(:,1:m,k))^2);
    u(:,k) = uk(:,1) + du(:,k);
    %% µÚÁù²½£ºFriction compensation vale²ÎÊý½á¹¹ 
    % ¸üÐÂÊý¾Ý
    Phihk = Phih(:,:,k);
    Friction compensation
    for i = L:-1:2
        duk(:,i) = duk(:,i-1);
    end
    duk(:,1) = du(:,k);
    
    for i = nu:-1:2
        uk(:,i) = uk(:,i-1);
    end
    uk(:,1) = u(:,k);
    for i = ny:-1:2
        yk(:,i) = yk(:,i-1);
    end
    yk(:,1) = y(:,k);
end
%%µÚÆß²½×îÖÕÐèÒªÇúÏß±È½Ï¶Ô±ÈÖµ£ºReturn of parameters 
0.05*time±»¶¨ÒåFriction compensation ·ÂÕæÊ±¼ä;
%·ÂÕæ
plot(0.05*time,yr(2,1:N),'r--', 0.05*time, 0.8018*y(2,:),'k','linewidth',2);
 % xlabel¶¨ÒåxÖáµÄ²ÎÊý;
%xlabel('Feed rate(mm/min)');
xlabel('Feed rate(mm/min)');
 % ylabel¶¨ÒåyÖáµÄ²ÎÊý;
%ylabel('Friction torque(Nm)');
ylabel('Friction torque(Nm)'); 
 %legendµÄ²ÎÊý;
legend('1-Original friction value', '2-Friction compensation vale');
%title('Friction compensation simulation')
title('Friction compensation simulation');
axis([0 40 -7.5 10]);
 % gtextµÄ²ÎÊý;    
gtext('1','FontSize', 22);
gtext('2','FontSize', 22);
%%µÚ°Ë²½£º¿ØÖÆÍ¼ÏñµÄ´ó¡¢Ð¡¼°Î»ÖÃ£»  
set(gcf,'Units','centimeters','Position',[10 10 50 35]);%ÉèÖÃÍ¼Æ¬´óÐ¡Îª7cm¡Á5cm
%get hanlde to current axis·µ»Øµ±Ç°Í¼ÐÎµÄµ±Ç°×ø±êÖáµÄ¾ä±ú,
%(the first element is the relative distance of the axes to the left edge of the figure,...
%the second the vertical distance from the bottom, and then the width and height;
set(gca,'Position',[.13 .17 .80 .74]);%ÉèÖÃxyÖáÔÚÍ¼Æ¬ÖÐÕ¼µÄ±ÈÀý
set(get(gca,'XLabel'),'FontSize',22);%Í¼ÉÏÎÄ×ÖÎª30 point
 set(get(gca,'YLabel'), 'FontSize',22);
set(get(gca,'TITLE'),'FontSize',22);
set(gca,'fontsize',22);
set(gca,'linewidth',0.8); %×ø±êÏß´Ö0.8°õ
set(gca,'box','off');%Controls the box around the plotting area
set(get(gca,'Children'),'linewidth',2.5);%ÉèÖÃÍ¼ÖÐÏß¿í2.5°õ
%%µÚ¾Å²½£ºÍ¼¿òµÄÎ»ÖÃ£»  
box off
ax2 = axes('Position',get(gca,'Position'),...
'XAxisLocation','top',...
'YAxisLocation','right',...
'Color','none',...
'XColor','k','YColor','k');
set(ax2,'YTick', []);
set(ax2,'XTick', []);
box on
