# Supplementary material for: Research and analysis of an enhanced genetic algorithm identification method based on the LuGre model
Source: PLoS One. 2025 Jun 3;20(6):e0322844. doi: 10.1371/journal.pone.0322844 (PMC12133191; doi:10.1371/journal.pone.0322844)
Supplement: S1 File — (ZIP) [file pone.0322844.s001.zip › LuGre Model---dataset/LuGre Model---dataset/Fig. 16 System response curve.txt]

%%####################################################################
%System response curve
%%#### Friction optimization
%%#### control voltage excitation 
%%#### loop of identification value
%%####################################################################

%%## to apply this to different equations do the following
%%## generatepercentage overshoot  
%%## LuGre friction compensation model 
%%## for a System response do the following
%%## increase the number of incorporating friction feedforward compensation , increase the variance
%%## i.e let quantitatively characterize the pre-sliding stiffness 
%%## then fool around as always with the above thins
%declare the parameters of the optimization
%viscous damping properties of the frictional interface  of identification value
%%µÚÒ»²½£º±äÁ¿³õÊ¼»¯
clc %ÇåÆÁ
clear all ;
close all;

%%µÚ¶þ²½£º²ÎÊý³õÊ¼»¯
t=[0:0.01:10];
d0=[20];
n=[1 3 2];
%%µÚÈý²½£ºSystem response curveµ÷ÓÃ
s0=tf(d0,n);
%ÖÐ¼ä²ÎÊý
s=feedback(s0,1);
%×÷³öÄâºÏÍ¼ÐÎ
k=step(s,t);
%%µÚËÄ²½×îÖÕÐèÒªÇúÏß±È½Ï¶Ô±ÈÖµ£ºReturn of parameters  
 % 5*t±»¶¨ÒåSystem response ·ÂÕæÊ±¼ä;
%1.2*k±»¶¨Òå·ÂÕæcurveµÄ±È½ÏÖµ;
%·ÂÕæ
plot(5*t, 1.2*k,'linewidth',2);
grid  on
 % xlabel¶¨ÒåxÖáµÄ²ÎÊý;
%xlabel ('Time/s');
xlabel ('Time/s')
 % ylabel¶¨ÒåyÖáµÄ²ÎÊý;
%ylabel ('Displacement/(*10^-4m');
ylabel ('Displacement/(*10^-4m')
 %axisl¶¨Òå×ø±êÖáµÄ·¶Î§;
axis( [0 40 0 2.5]);
legend('1- System response curve')
grid  on
gtext ('1','FontSize',22);
title('System response curve')
%title('System response curve')
%%µÚÎå²½£º¿ØÖÆÍ¼ÏñµÄ´ó¡¢Ð¡¼°Î»ÖÃ£»  
set(gcf,'Units','centimeters','Position',[10 10 4 3]);%ÉèÖÃÍ¼Æ¬´óÐ¡Îª7cm¡Á5cm
%get hanlde to current axis·µ»Øµ±Ç°Í¼ÐÎµÄµ±Ç°×ø±êÖáµÄ¾ä±ú,
%(the first element is the relative distance of the axes to the left edge of the figure,...
%the second the vertical distance from the bottom, and then the width and height;
set(gca,'Position',[.13 .17 .70 .64]);%ÉèÖÃxyÖáÔÚÍ¼Æ¬ÖÐÕ¼µÄ±ÈÀý
set(get(gca,'XLabel'),'FontSize',20);%Í¼ÉÏÎÄ×ÖÎª30 point
 set(get(gca,'YLabel'), 'FontSize',22);
set(get(gca,'TITLE'),'FontSize',22);
set(gca,'fontsize',22);
set(gca,'linewidth',1.38); %×ø±êÏß´Ö0.8°õ
set(gca,'box','off');%Controls the box around the plotting area
%%µÚÁù²½£ºÍ¼¿òµÄÎ»ÖÃ£»  
box off
ax2 = axes('Position',get(gca,'Position'),...
'XAxisLocation','top',...
'YAxisLocation','right',...
'Color','none',...
'XColor','k','YColor','k');
set(ax2,'YTick', []);
set(ax2,'XTick', []);
box on
