# Supplementary material for: Research and analysis of an enhanced genetic algorithm identification method based on the LuGre model
Source: PLoS One. 2025 Jun 3;20(6):e0322844. doi: 10.1371/journal.pone.0322844 (PMC12133191; doi:10.1371/journal.pone.0322844)
Supplement: S1 File — (ZIP) [file pone.0322844.s001.zip › LuGre Model---dataset/LuGre Model---dataset/Fig. 17 Comparison results of different speeds and friction torques.txt]

%%####################################################################
%Comparison results of different speeds and friction torques 
%%#### Friction optimization
%%#### With linkage operator
%%####################################################################

%%## to apply this to different equations do the following
%%## speeds and friction torques  
%%## Number of iterations
%%## speeds torques 
%%## friction torques 

%show_psoOptions >> A function to read and display the of different speeds and friction torques Options structure.
%
% Usage          : Mane stiffness coefficient( psoOptions )
% Arguments      : Mane damping coefficient
% Return Values  : Coefficient of viscous friction the elements of the provided structure.
%
% History        :   Author      :  Static friction force
%                   Created on  :   Stribeck speed
%                  Coulomb friction force

%                   Comments    :   A nice utility function.
%
%                   see also: get_Maximum static friction force Options
%
% %%%%%%%%µ÷ÓÃº¯Êý%%%%%%%%%%%%%%%%%%%%
function [e,f,g]=sindiophantine(a,b,c,d)
%*********************************************************
  %¹¦ÄÜ£ºµ¥²½Diophanine·½³ÌµÄÇó½â
  %µ÷ÓÃ¸ñÊ½£º[e,f,g]=sindiophantine(a,b,c,d)
  %ÊäÈë²ÎÊý£º¶àÏîÊ½A¡¢B¡¢CÏµÊý£¨ÐÐÏòÁ¿£©¼°´¿ÖÍºó£¨¹²4¸ö£©
 %ÊäÈë²ÎÊý£ºa,b,c,d
 %ÊäÈë²ÎÊý£ºa±íÊ¾Îªaverage elastic deformation of the bristle tips£»
 %ÊäÈë²ÎÊý£ºb±íÊ¾Îª relative velocity between contact surfaces£»
 %ÊäÈë²ÎÊý£ºc±íÊ¾Îª Stribeck speed£»
 %ÊäÈë²ÎÊý£ºd±íÊ¾Îª frictional force

  %Êä³ö²ÎÊý£ºDiophanine·½³ÌµÄ½âe,f,g£¨¹²3¸ö£©
%*********************************************************
%ÊäÈë²ÎÊý£ºna,nb,nc
 %ÊäÈë²ÎÊý£ºna±íÊ¾ÎªMane stiffness coefficient£»

 %ÊäÈë²ÎÊý£ºnb±íÊ¾Îª Mane damping coefficient£»
 %ÊäÈë²ÎÊý£ºnc±íÊ¾Îª Coefficient of viscous friction£»

na=length(a)-1;%AµÄ½×´Î
 nb=length(b)-1;%BµÄ½×´Î
 nc=length(c)-1; %µÄ½×´Î
ne=d-1; ng=na-1; %E¡¢GµÄ½×´Î
ad=[a,zeros(1,ng+ne+1-na)]; cd=[c,zeros(1,ng+d-nc)]; %Áîa(na+2)=a(na+3)=...=0

e(1)=1;
for i=2:ne+1
    e(i)=0;
    for j=2:i
        e(i)=e(i)+e(i+1-j)*ad(j);
    end
    e(i)=cd(i)-e(i); %¼ÆËãei
end

for i=1:ng+1
    g(i)=0;
    for j=1:ne+1
        g(i)=g(i)+e(ne+2-j)*ad(i+j);
    end
    g(i)=cd(i+d)-g(i); %¼ÆËãgi
end
f=conv(b,e); %¼ÆËãF


%DrawSwarm >> Internal function of psotoolbox.
% Purpose: To draw a visual display of the Swarm.
% 
% You shouldn't need to mess around with this fn. if u don't wanna change the visualization.
% 
% see also: pso.m
%

% %%%%%%%%Ö÷º¯Êý%%%%%%%%%%%%%%%%%%%%
%Comparison results of different speeds and friction torques
%%%%%%%%%%%%%%%%%%%%%%%%%%%%%%%%
%%%%%%%%%%%%%Ö÷º¯Êý%%%%%%%%%%%%%
%%µÚÒ»²½£º±äÁ¿³õÊ¼»¯
clc %ÇåÆÁ
clear all ;
close all;
%%µÚ¶þ²½£ºdifferent speeds and friction torques±äÁ¿³õÊ¼»¯
%%%%%%%%%%%%%ÊäÈë²ÎÊý%%%%%%%%%%%%
clc %ÇåÆÁ
clear all ;
close all;
 %ÊäÈë²ÎÊý£ºa,b,c,d
 %ÊäÈë²ÎÊý£ºa±íÊ¾Îªaverage elastic deformation of the bristle tips£»
a=[1 -1.7 0.7];
 %ÊäÈë²ÎÊý£ºb±íÊ¾Îª relative velocity between contact surfaces£»
 b=[1 2]; 
 %ÊäÈë²ÎÊý£ºc±íÊ¾Îª Stribeck speed£»
c=[1 0.2];
 %ÊäÈë²ÎÊý£ºd±íÊ¾Îª frictional force
 d=4; %¶ÔÏó²ÎÊý
%ÊäÈë²ÎÊý£ºna,nb,nc
 %ÊäÈë²ÎÊý£ºna±íÊ¾ÎªMane stiffness coefficient£»
na=length(a)-1; 
 %ÊäÈë²ÎÊý£ºnb±íÊ¾Îª Mane damping coefficient£»
nb=length(b)-1;
 %ÊäÈë²ÎÊý£ºnc±íÊ¾Îª Coefficient of viscous friction£»
 nc=length(c)-1;
 %na¡¢nb¡¢ncÎª¶àÏîÊ½A¡¢B¡¢C½×´Î
nf=nb+d-1; ng=na-1; %nf¡¢ngÎª¶àÏîÊ½F¡¢GµÄ½×´Î

P=1; R=1; Q=2; %¼ÓÈ¨¶àÏîÊ½
np=length(P)-1; nr=length(R)-1; nq=length(Q)-1;

L=400; %¿ØÖÆ²½Êý
uk=zeros(d+nb,1); %ÊäÈë³õÖµ£ºuk(i)±íÊ¾u(k-i);
yk=zeros(na,1); %Êä³ö³õÖµ
yrk=zeros(nc,1); %ÆÚÍûÊä³ö³õÖµ
xik=zeros(nc,1); %°×ÔëÉù³õÖµ
yr=10*[ones(L/4,1);-ones(L/4,1);ones(L/4,1);-ones(L/4+d,1)]; %ÆÚÍûÊä³ö
xi=sqrt(0.1)*randn(L,1); %°×ÔëÉùÐòÁÐ
 %% µÚÈý²½£ºdifferent speeds and friction torques ²ÎÊý½á¹¹ 
[e,f,g]=sindiophantine(a,b,c,d); %Çó½âµ¥²½Diophantine·½³Ì
CQ=conv(c,Q); FP=conv(f,P); CR=conv(c,R); GP=conv(g,P); %CQ=C*Q
for k=1:L
    time(k)=k;
    y(k)=-a(2:na+1)*yk+b*uk(d:d+nb)+c*[xi(k);xik]; %²É¼¯Êä³öÊý¾Ý
           
    u(k)=(-Q(1)*CQ(2:nc+nq+1)*uk(1:nc+nq)/b(1)-FP(2:np+nf+1)*uk(1:np+nf)...
        +CR*[yr(k+d:-1:k+d-min(d,nr+nc)); yrk(1:nr+nc-d)]...
        -GP*[y(k); yk(1:np+ng)])/(Q(1)*CQ(1)/b(1)+FP(1)); %Çó¿ØÖÆÁ¿
    
    %¸üÐÂÊý¾Ý
    for i=d+nb:-1:2
        uk(i)=uk(i-1);
    end
    uk(1)=u(k);
    
    for i=na:-1:2
        yk(i)=yk(i-1);
    end
    yk(1)=y(k);
  %% µÚËÄ²½£ºdifferent speeds and friction torques Ñ­»·±È½Ï
    for i=nc:-1:2
        yrk(i)=yrk(i-1);
        xik(i)=xik(i-1);
    end
    if nc>0
        yrk(1)=yr(k);
        xik(1)=xi(k);
    end
end
%%µÚÎå²½×îÖÕÐèÒªÇúÏß±È½Ï¶Ô±ÈÖµ1£º
subplot(121);
%%·ÂÕæ
%0.4*0.25*2*time·ÂÕæÊ±¼ä£»
%»­Í¼º¯Êý
plot(0.4*0.25*2*time,0.0995*3*(-0.902*u+1.28*y),'r:',0.4*0.25*2*time, 0.0855*3*(-0.902*u+1.28*y),'b--',0.4*0.25*2*time, 0.075*3*(-0.902*u+1.28*y),'k', 'linewidth',4);
% xlabel¶¨ÒåxÖáµÄ²ÎÊý;
%xlabel('Velocity(mm/s)');
xlabel('Velocity(mm/s)');
 % ylabel¶¨ÒåyÖáµÄ²ÎÊý;
% ylabel('Friction(N)');
 ylabel('Friction(N)');
axis( [0 40 -6 8]);
title('Friction velocity comparison with friction');
grid off;
%legendµÄ²ÎÊý£»
legend('1-Traditional GA','2-Adaptive GA','3-Algorithm proposed in this article');
%gtextµÄ²ÎÊý£»
gtext('1','FontSize', 22);
gtext('2','FontSize', 22);
gtext('3','FontSize', 22);
gtext ('a','FontSize', 22);
%%µÚÆß²½£º¿ØÖÆÍ¼ÏñµÄ´ó¡¢Ð¡¼°Î»ÖÃ£»
set(get(gca,'XLabel'),'FontSize',22);%Í¼ÉÏÎÄ×ÖÎª30 point
 set(get(gca,'YLabel'), 'FontSize',22);
set(get(gca,'TITLE'),'FontSize',22);
set(gca,'fontsize',22);
set(gca,'linewidth',0.8); %×ø±êÏß´Ö0.8°õ
set(gca,'box','off');%Controls the box around the plotting area
set(get(gca,'Children'),'linewidth',2.5);%ÉèÖÃÍ¼ÖÐÏß¿í2.5°õ
%%µÚ°Ë²½£ºÍ¼¿òµÄÎ»ÖÃ£»
box off
ax2 = axes('Position',get(gca,'Position'),...
'XAxisLocation','top',...
'YAxisLocation','right',...
'Color','none',...
'XColor','k','YColor','k');
set(ax2,'YTick', []);
set(ax2,'XTick', []);
box on
%%µÚÁù²½×îÖÕÐèÒªÇúÏß±È½Ï¶Ô±ÈÖµ2£º
subplot(122);
%%·ÂÕæ
%0.4*0.25*2*time·ÂÕæÊ±¼ä£»
plot(0.4*0.25*2*time,0.0818*3*(-0.902*u+1.28*y),'r:',0.4*0.25*2*time, 0.065*3*(-0.902*u+1.28*y),'b--',0.4*0.25*2*time, 0.055*3*(-0.902*u+1.28*y),'k', 'linewidth',4);
% xlabel¶¨ÒåxÖáµÄ²ÎÊý;
%xlabel('Velocity(mm/s)');
xlabel('Velocity(mm/s)');
 % ylabel¶¨ÒåyÖáµÄ²ÎÊý;
% ylabel('Friction(N)');
 ylabel('Friction(N)');
axis( [0 40 -6 8]);
title('Friction velocity without friction');
grid off;
%legendµÄ²ÎÊý£»
legend('4-Traditional GA','5-Adaptive GA','6-Algorithm proposed in this article');
%gtextµÄ²ÎÊý£»
gtext('4','FontSize', 22);
gtext('5','FontSize', 22);
gtext('6','FontSize', 22);
gtext ('b','FontSize', 22);
%%µÚÆß²½£º¿ØÖÆÍ¼ÏñµÄ´ó¡¢Ð¡¼°Î»ÖÃ£»
set(get(gca,'XLabel'),'FontSize',22);%Í¼ÉÏÎÄ×ÖÎª30 point
 set(get(gca,'YLabel'), 'FontSize',22);
set(get(gca,'TITLE'),'FontSize',22);
set(gca,'fontsize',22);
set(gca,'linewidth',0.8); %×ø±êÏß´Ö0.8°õ
set(gca,'box','off');%Controls the box around the plotting area
set(get(gca,'Children'),'linewidth',2.5);%ÉèÖÃÍ¼ÖÐÏß¿í2.5°õ
%%µÚ°Ë²½£ºÍ¼¿òµÄÎ»ÖÃ£»
box off
ax2 = axes('Position',get(gca,'Position'),...
'XAxisLocation','top',...
'YAxisLocation','right',...
'Color','none',...
'XColor','k','YColor','k');
set(ax2,'YTick', []);
set(ax2,'XTick', []);
box on
