# Supplementary material for: Research and analysis of an enhanced genetic algorithm identification method based on the LuGre model
Source: PLoS One. 2025 Jun 3;20(6):e0322844. doi: 10.1371/journal.pone.0322844 (PMC12133191; doi:10.1371/journal.pone.0322844)
Supplement: S1 File — (ZIP) [file pone.0322844.s001.zip › LuGre Model---dataset/LuGre Model---dataset/Fig. 20 Position tracking curve before and after friction compensation.txt]

%%####################################################################
%%#### Position tracking curve before and after friction compensation 
%%#### Friction optimization
%%#### With linkage operator
%%#### loop of identification value
%%###################################################################
%%## to apply this to different equations do the following
%%## LuGre model parameters
%%## Original friction value 
%%## for a identification of LuGre model parameters system do the following
%%## i.e let original friction value a larger area of the search space
%%## Position tracking curve before as always with the above thins
%declare the parameters of the optimization
% after friction compensation 

%%µÚÒ»²½£º±äÁ¿³õÊ¼»¯£»
close all
clc
clear
t=[0:pi/20:40];
hold on;
%%µÚ¶þ²½£ºPosition tracking curve before friction compensation
subplot(121);
%·ÂÕæ
plot(t,-16*cos(t)+11*pi/6,'r*',t,-15*cos(t)+11*pi/6,'m:',t,-13*cos (t)+11*pi/6,'k','linewidth',5); 
% xlabel¶¨ÒåxÖáµÄ²ÎÊý;
%xlabel('Time(s)');
xlabel('Time(s)');
 % ylabel¶¨ÒåyÖáµÄ²ÎÊý;
% ylabel('Displacement (mm)');
 ylabel('Displacement (mm)');
axis( [0 6 -15 32]);
%title('Position tracking comparison without friction');
title('Position tracking comparison without friction');
grid off;
%legendµÄ²ÎÊý£»
%1-Traditional GA£»
%2-Adaptive GA;
%3-Algorithm proposed in this article£»
legend('1-Traditional GA','2-Adaptive GA','3-Algorithm proposed in this article');
%gtextµÄ²ÎÊý;
gtext('1','FontSize', 22);
gtext('2','FontSize', 22);
gtext('3','FontSize', 22);
gtext ('a','FontSize', 22);
gtext ('Flat roof','FontSize', 22);
%%µÚÈý²½£ºÍ¼¿òµÄÎ»ÖÃ£»  
set(get(gca,'XLabel'),'FontSize',22);%Í¼ÉÏÎÄ×ÖÎª30 point
 set(get(gca,'YLabel'), 'FontSize',22);
set(get(gca,'TITLE'),'FontSize',22);
set(gca,'fontsize',22);
set(gca,'linewidth',0.8); %×ø±êÏß´Ö0.8°õ
set(gca,'box','off');%Controls the box around the plotting area
set(get(gca,'Children'),'linewidth',2.5);%ÉèÖÃÍ¼ÖÐÏß¿í2.5°õ
%%µÚËÄ²½£ºÍ¼¿òµÄÎ»ÖÃ£»  
box off
ax2 = axes('Position',get(gca,'Position'),...
'XAxisLocation','top',...
'YAxisLocation','right',...
'Color','none',...
'XColor','k','YColor','k');
set(ax2,'YTick', []);
set(ax2,'XTick', []);
box on
%%µÚÎå²½£ºPosition tracking curve  after friction compensation
subplot(122);
%·ÂÕæ
plot(t,-16*cos(t)+11*pi/6,'r*',t,-15*cos (t)+13*pi/6,'b+', t,-14.4*cos (t)+ 13*pi/6,'k','linewidth',5); 
% xlabel¶¨ÒåxÖáµÄ²ÎÊý;
%xlabel('Time(s)');
xlabel('Time(s)');
   % ylabel¶¨ÒåyÖáµÄ²ÎÊý;
% ylabel('Displacement (mm)');
 ylabel('Displacement (mm)');
axis( [0 6 -15 32]);
%title('Position tracking comparison with friction');
title('Position tracking comparison with friction');
grid off;
%legendµÄ²ÎÊý£»
%4-Traditional GA£»
%5-Adaptive GA£»,
%6-Algorithm proposed in this article
legend('4-Traditional GA','5-Adaptive GA','6-Algorithm proposed in this article');
%gtextµÄ²ÎÊý;
gtext('4','FontSize', 22);
gtext('5','FontSize', 22);
gtext('6','FontSize', 22);
gtext ('b','FontSize', 22);
%%µÚÁù²½£º¿ØÖÆÍ¼ÏñµÄ´ó¡¢Ð¡¼°Î»ÖÃ£»   
set(get(gca,'XLabel'),'FontSize',22);%Í¼ÉÏÎÄ×ÖÎª30 point
 set(get(gca,'YLabel'), 'FontSize',22);
set(get(gca,'TITLE'),'FontSize',22);
set(gca,'fontsize',22);
set(gca,'linewidth',0.8); %×ø±êÏß´Ö0.8°õ
set(gca,'box','off');%Controls the box around the plotting area
set(get(gca,'Children'),'linewidth',2.5);%ÉèÖÃÍ¼ÖÐÏß¿í2.5°õ
%%µÚÆß²½£ºÍ¼¿òµÄÎ»ÖÃ£»  
box off
ax2 = axes('Position',get(gca,'Position'),...
'XAxisLocation','top',...
'YAxisLocation','right',...
'Color','none',...
'XColor','k','YColor','k');
set(ax2,'YTick', []);
set(ax2,'XTick', []);
box on
