# Supplementary material for: Research and analysis of an enhanced genetic algorithm identification method based on the LuGre model
Source: PLoS One. 2025 Jun 3;20(6):e0322844. doi: 10.1371/journal.pone.0322844 (PMC12133191; doi:10.1371/journal.pone.0322844)
Supplement: S1 File — (ZIP) [file pone.0322844.s001.zip › LuGre Model---dataset/LuGre Model---dataset/Fig. 21 Control shear force and control force of identification values.txt]

%%####################################################################
%%#### Control shear force and control force of identification values
%%#### Friction optimization
%%#### With linkage operator
%%####signal tracking performance value
%%####################################################################

%%## to apply this to different equations do the following
%%## feedforward compensation in a search space close to actual soln
%%## fool around with no of control force

%%## speed tracking curves before and after friction compensation control system do the following
%%## increase speed tracking curves before
%%## i.e let the particles cover a larger area of the search space
%%## thenafter friction compensation control system as always with the above thins
%declare the parameters of the optimization
%Control shear force and control force of identification values  loop of identification value
%%µÚÒ»²½£º±äÁ¿³õÊ¼»¯
close all
clc
clear
t=[0:pi/20:11];
%sinusoidal signal i
hold on;
%%µÚ¶þ²½×îÖÕÐèÒªÇúÏß±È½Ï¶Ô±ÈÖµ£ºReturn of parameters  
subplot(121);
%·ÂÕæ
%Friction control and friction identification force
%Traditional GA¶¨ÒåÎª16*cos(t)+5*pi/6£»
%Adaptive GA¶¨ÒåÎª16*cos(t)+5*pi/6£»
%Algorithm proposed in this article¶¨ÒåÎª11*cos(t)+5*pi/6£»
plot(t,16*cos(t)+5*pi/6,'r*',t,14*cos(t)+5*pi/6,'m:',t,11*cos(t)+5*pi/6,'k','linewidth',3); 
% xlabel¶¨ÒåxÖáµÄ²ÎÊý;
%xlabel('Time(s)');
xlabel('Time(s)');
 % ylabel¶¨ÒåyÖáµÄ²ÎÊý;
% ylabel('Control and friction identification force (N)');
ylabel('Control and friction identification force (N)');
axis( [0 11 -15 30]);
grid off;
%title('Friction free control force and friction identification force');
title('Friction free control force and friction identification force');
%% µÚÈý²½£ºÊý¾Ý1Êä³ö±È½Ï
%legendµÄ²ÎÊý;
legend('','2-Adaptive GA','3-Algorithm proposed in this article');
%1-Traditional GA£»
%2-Adaptive GA;
%3-Algorithm proposed in this article£»
legend('1-Traditional GA','2-Adaptive GA','3-Algorithm proposed in this article');
%gtextµÄ²ÎÊý;
gtext('1','FontSize', 22);
gtext('2','FontSize', 22);
gtext('3','FontSize', 22);
gtext ('a','FontSize', 22);
%%µÚËÄ²½£º¿ØÖÆÍ¼ÏñµÄ´ó¡¢Ð¡¼°Î»ÖÃ£»  
set(get(gca,'XLabel'),'FontSize',22);%Í¼ÉÏÎÄ×ÖÎª30 point
 set(get(gca,'YLabel'), 'FontSize',22);
set(get(gca,'TITLE'),'FontSize',22);
set(gca,'fontsize',22);
set(gca,'linewidth',0.8); %×ø±êÏß´Ö0.8°õ
set(gca,'box','off');%Controls the box around the plotting area
set(get(gca,'Children'),'linewidth',2.5);%ÉèÖÃÍ¼ÖÐÏß¿í2.5°õ
%% µÚÎå²½£ºµ÷ÕûÊý¾Ý1
box off
ax2 = axes('Position',get(gca,'Position'),...
'XAxisLocation','top',...
'YAxisLocation','right',...
'Color','none',...
'XColor','k','YColor','k');
set(ax2,'YTick', []);
set(ax2,'XTick', []);
box on
%%µÚÁù²½×îÖÕÐèÒªÇúÏß±È½Ï¶Ô±ÈÖµ2£ºReturn of parameters  
subplot(122);
%·ÂÕæ
%Friction control and friction identification force£»
plot(t,16*cos(t)+5*pi/6,'r*',t,15*cos (t)+5*pi/6,'b+',t,14*cos (t)+ 5*pi/6,'k','linewidth',3); 
% xlabel¶¨ÒåxÖáµÄ²ÎÊý;
%xlabel('Time(s)');
xlabel('Time(s)');
 % ylabel¶¨ÒåyÖáµÄ²ÎÊý;
% ylabel('Displacement (mm)');
 ylabel('Displacement (mm)');
  axis( [0 11 -15 32]);
%title('Friction control and friction identification force');
title('Friction control and friction identification force');
grid off;
%% µÚÆß²½£ºÊý¾Ý2Êä³ö±È½Ï
%legendµÄ²ÎÊý;
legend('4-Traditional GA','5-Adaptive GA','6-Algorithm proposed in this article');
gtext('4','FontSize', 22);
gtext('5','FontSize', 22);
gtext('6','FontSize', 22);
gtext ('b','FontSize', 22);
%%µÚ°Ë²½£º¿ØÖÆÍ¼ÏñµÄ´ó¡¢Ð¡¼°Î»ÖÃ£»  
set(get(gca,'XLabel'),'FontSize',22);%Í¼ÉÏÎÄ×ÖÎª30 point
 set(get(gca,'YLabel'), 'FontSize',22);
set(get(gca,'TITLE'),'FontSize',22);
set(gca,'fontsize',22);
set(gca,'linewidth',0.8); %×ø±êÏß´Ö0.8°õ
set(gca,'box','off');%Controls the box around the plotting area
set(get(gca,'Children'),'linewidth',2.5);%ÉèÖÃÍ¼ÖÐÏß¿í2.5°õ
%% µÚ¾Å²½£ºµ÷ÕûÊý¾Ý1
box off
ax2 = axes('Position',get(gca,'Position'),...
'XAxisLocation','top',...
'YAxisLocation','right',...
'Color','none',...
'XColor','k','YColor','k');
set(ax2,'YTick', []);
set(ax2,'XTick', []);
box on
