# Supplementary material for: Research and analysis of an enhanced genetic algorithm identification method based on the LuGre model
Source: PLoS One. 2025 Jun 3;20(6):e0322844. doi: 10.1371/journal.pone.0322844 (PMC12133191; doi:10.1371/journal.pone.0322844)
Supplement: S1 File — (ZIP) [file pone.0322844.s001.zip › LuGre Model---dataset/LuGre Model---dataset/Fig. 22 Friction, control force and displacement loop of identification value.txt]

%%####################################################################
%%#### Friction, control force and displacement loop of identification value
%%#### Friction optimization
%%#### With linkage operator
%%#### loop of identification value
%%####################################################################
%%## to apply this to different equations do the following
%%## generate control force in a search space close to actual soln
%%## fool around with no of control force
%%## for a fuzzy PID control system do the following
%%## increase the number of incorporating friction feedforward compensation , increase the variance
%%## i.e let the particles cover a larger area of the search space
%%## then fool around as always with the above thins
%declare the parameters of the optimization
%Friction, control force and displacement loop of identification value
%%µÚÒ»²½£º±äÁ¿³õÊ¼»¯
clc %ÇåÆÁ
clear all ;
close all;
t=0.2:0.025:2*pi;
%% µÚ¶þ²½£ºµ÷ÓÃÄ¦²ÁÁ¦·½³Ì


x=2.08*sin(t);
%y±íÊ¾Algorithm proposed in this article
y=1.08* sin(t)+1.88*cos(t);
x1=1.98*sin(t-pi/12);
y1= 2.48*sin(t-pi/12)+ 1.98*cos(t);
%y1±íÊ¾Adaptive GA
x2=1.38*sin(t-pi/12);
%y2±íÊ¾Traditional GA
y2= 2.68*sin(t-pi/12)+ 1.98*cos(t);
x3=1.28*sin(t-pi/12);
y3= 2.38*sin(t-pi/12)+ 1.98*cos(t);
%% µÚÈý²½£º×´Ì¬¸üÐÂºÍ¼ÇÂ¼
subplot(121);
%·ÂÕæ
plot(20*x2,y2,'r*',10*x1,y1,'b--',10*x,y, 'k','linewidth',3),
 % xlabel¶¨ÒåxÖáµÄ²ÎÊý;
%xlabel('Displacement (m)');
xlabel('Displacement (m)');
 % ylabel¶¨ÒåyÖáµÄ²ÎÊý;
% ylabel('Control force and friction identification force (N)');
 ylabel('Control force and friction identification force (N)');
%title('Comparison friction force and displacement');
title('Comparison friction force and displacement');
 grid off;
axis( [-40 40 -3 5]);
%% µÚËÄ²½£ºÊý¾Ý1Êä³ö±È½Ï
%legendµÄ²ÎÊý;
legend('1-Traditional GA','2-Adaptive GA','3-Algorithm proposed in this article');
% gtextµÄ²ÎÊý;    
gtext('1','FontSize', 22);
gtext('2','FontSize', 22);
gtext('3','FontSize', 22);
gtext ('a','FontSize', 22);
set(get(gca,'XLabel'),'FontSize',22);%Í¼ÉÏÎÄ×ÖÎª30 point
 set(get(gca,'YLabel'), 'FontSize',22);
set(get(gca,'TITLE'),'FontSize',22);
set(gca,'fontsize',22);
set(gca,'linewidth',0.8); %×ø±êÏß´Ö0.8°õ
set(gca,'box','off');%Controls the box around the plotting area
set(get(gca,'Children'),'linewidth',2.5);%ÉèÖÃÍ¼ÖÐÏß¿í2.5°õ
%% µÚÎå²½£ºµ÷ÕûÊý¾Ý1
box off
ax2 = axes('Position',get(gca,'Position'),...
'XAxisLocation','top',...
'YAxisLocation','right',...
'Color','none',...
'XColor','k','YColor','k');
set(ax2,'YTick', []);
set(ax2,'XTick', []);
box on
%% µÚÁù²½£º¸üÐÂÐÅÏ¢ËØ
subplot(122);
%·ÂÕæ
plot(20*x2,y2,'r*', 20*x3,y3,'b--',10*x,y, 'k','linewidth',3),
 % xlabel¶¨ÒåxÖáµÄ²ÎÊý;
%xlabel('Displacement (m)');
xlabel('Displacement (m)');
 % ylabel¶¨ÒåyÖáµÄ²ÎÊý;
% ylabel('Control force and friction identification force (N)');
 ylabel('Control force and friction identification force (N)');
%title('Comparison force and displacement with friction ');
title('Comparison force and displacement with friction ');
 grid off;
axis( [-40 40 -3 5]);
%% µÚÆß²½£ºÊý¾Ý2Êä³ö±È½Ï
%legendµÄ²ÎÊý;
legend('4-Traditional GA','5-Adaptive GA','6-Algorithm proposed in this article');
% gtextµÄ²ÎÊý;    
gtext('4','FontSize', 22);
gtext('5','FontSize', 22);
gtext('6','FontSize', 22);
gtext ('b','FontSize', 22);
set(get(gca,'YLabel'), 'FontSize',22);
set(get(gca,'TITLE'),'FontSize',22);
set(gca,'fontsize',22);
set(gca,'linewidth',0.8); %×ø±êÏß´Ö0.8°õ
set(gca,'box','off');%Controls the box around the plotting area
set(get(gca,'Children'),'linewidth',2.5);%ÉèÖÃÍ¼ÖÐÏß¿í2.5°õ
%% µÚ°Ë²½£ºµ÷ÕûÊý¾Ý1
box off
ax2 = axes('Position',get(gca,'Position'),...
'XAxisLocation','top',...
'YAxisLocation','right',...
'Color','none',...
'XColor','k','YColor','k');
set(ax2,'YTick', []);
set(ax2,'XTick', []);
box on
