# Supplementary material for: Research and analysis of an enhanced genetic algorithm identification method based on the LuGre model
Source: PLoS One. 2025 Jun 3;20(6):e0322844. doi: 10.1371/journal.pone.0322844 (PMC12133191; doi:10.1371/journal.pone.0322844)
Supplement: S1 File — (ZIP) [file pone.0322844.s001.zip › LuGre Model---dataset/LuGre Model---dataset/Fig. 4 Comparison curve of objective--programs/cross.m]

%½»²æ²Ù×÷º¯Êý  cross.m
function [A,B]=cross(A,B)
L=length(A);
if L<10
    W=L;
elseif ((L/10)-floor(L/10))>=rand&&L>10
    W=ceil(L/10)+8;
else
    W=floor(L/10)+8;
end
p=unidrnd(L-W+1);
fprintf('p=%d ',p);
for i=1:W
    x=find(A==B(1,p+i-1));
    y=find(B==A(1,p+i-1));
    [A(1,p+i-1),B(1,p+i-1)]=exchange(A(1,p+i-1),B(1,p+i-1));
    [A(1,x),B(1,y)]=exchange(A(1,x),B(1,y));
end
end
