# Supplementary material for: Research and analysis of an enhanced genetic algorithm identification method based on the LuGre model
Source: PLoS One. 2025 Jun 3;20(6):e0322844. doi: 10.1371/journal.pone.0322844 (PMC12133191; doi:10.1371/journal.pone.0322844)
Supplement: S1 File — (ZIP) [file pone.0322844.s001.zip › LuGre Model---dataset/LuGre Model---dataset/Fig. 4 Comparison curve of objective--programs/fit.m]

%ÊÊÓ¦¶Èº¯Êýfit.m
function fitness=fit(len,m,maxlen,minlen)
fitness=len;
for i=1:length(len)
    fitness(i,1)=(1-(len(i,1)-minlen)/(maxlen-minlen+0.0001)).^m;
end
