# Supplementary material for: Research and analysis of an enhanced genetic algorithm identification method based on the LuGre model
Source: PLoS One. 2025 Jun 3;20(6):e0322844. doi: 10.1371/journal.pone.0322844 (PMC12133191; doi:10.1371/journal.pone.0322844)
Supplement: S1 File — (ZIP) [file pone.0322844.s001.zip › LuGre Model---dataset/LuGre Model---dataset/Fig. 4 Comparison curve of objective--programs/Mutation.m]

%±äÒìº¯Êý Mutation.m

function a=Mutation(A)

index1=0;index2=0;

nnper=randperm(size(A,2));

index1=nnper(1);

index2=nnper(2);

%fprintf('index1=%d ',index1);

%fprintf('index2=%d ',index2);

 

temp=0;

temp=A(index1);

A(index1)=A(index2);

A(index2)=temp;

a=A;

end
