# Supplementary material for: Research and analysis of an enhanced genetic algorithm identification method based on the LuGre model
Source: PLoS One. 2025 Jun 3;20(6):e0322844. doi: 10.1371/journal.pone.0322844 (PMC12133191; doi:10.1371/journal.pone.0322844)
Supplement: S1 File — (ZIP) [file pone.0322844.s001.zip › LuGre Model---dataset/LuGre Model---dataset/Fig. 4 Comparison curve of objective--programs/myLength.m]

%¸öÌå¾àÀë¼ÆËãº¯Êý  mylength.m
function len=myLength(D,p)
[N,NN]=size(D);
len=D(p(1,N),p(1,1));
for i=1:(N-1)
    len=len+D(p(1,i),p(1,i+1));
end
end
