# Supplementary material for: Research and analysis of an enhanced genetic algorithm identification method based on the LuGre model
Source: PLoS One. 2025 Jun 3;20(6):e0322844. doi: 10.1371/journal.pone.0322844 (PMC12133191; doi:10.1371/journal.pone.0322844)
Supplement: S1 File — (ZIP) [file pone.0322844.s001.zip › LuGre Model---dataset/LuGre Model---dataset/Fig. 4 Comparison curve of objective--programs/plot_route.m]

%Á¬µã»­Í¼º¯Êý
function plot_route(a,R)
scatter(a(:,1),a(:,2),'rx');
hold on;
plot([a(R(1),1),a(R(length(R)),1)],[a(R(1),2),a(R(length(R)),2)]);
hold on;
for i=2:length(R)
    x0=a(R(i-1),1);
    y0=a(R(i-1),2);
    x1=a(R(i),1);
    y1=a(R(i),2);
    xx=[x0,x1];
    yy=[y0,y1];
    plot(xx,yy);
    hold on;
end
end
