# Supplementary material for: Research and analysis of an enhanced genetic algorithm identification method based on the LuGre model
Source: PLoS One. 2025 Jun 3;20(6):e0322844. doi: 10.1371/journal.pone.0322844 (PMC12133191; doi:10.1371/journal.pone.0322844)
Supplement: S1 File — (ZIP) [file pone.0322844.s001.zip › LuGre Model---dataset/LuGre Model---dataset/Fig. 4 Comparison curve of objective--programs/TSPfit.m]

%%%%%%%%%%%%%%%%%%%%%%%%%%%%%%%%
%%%%%%%%%%%%%Ö÷º¯Êý%%%%%%%%%%%%%
clear;
clc;
%%%%%%%%%%%%%ÊäÈë²ÎÊý%%%%%%%%%%%%
N=10;               %%³ÇÊÐµÄ¸öÊý
M=20;               %%ÖÖÈºµÄ¸öÊý
C=100;               %%µü´ú´ÎÊý
C_old=C;
m=2;                %%ÊÊÓ¦Öµ¹éÒ»»¯ÌÔÌ­¼ÓËÙÖ¸Êý
Pc=0.8;             %%½»²æ¸ÅÂÊ
Pmutation=0.2;       %%±äÒì¸ÅÂÊ

%%%%%%%%%Éú³É³ÇÊÐµÄ×ø±ê%%%%%%%%%%%%%%%%
pos=randn(N,2);

%%%%%%%%Éú³É³ÇÊÐÖ®¼ä¾àÀë¾ØÕó%%%%%%%%%%%%
D=zeros(N,N);
for i=1:N
    for j=i+1:N
        dis=(pos(i,1)-pos(j,1)).^2+(pos(i,2)-pos(j,2)).^2;
        D(i,j)=dis^(0.5);
        D(j,i)=D(i,j);
    end
end

%%%%%%%%Éú³É³õÊ¼ÈºÌå%%%%%%%%%%%%%%%%%%%%
popm=zeros(M,N);
for i=1:M
    popm(i,:)=randperm(N);
end

%%%%%%%%Ëæ»úÑ¡ÔñÒ»¸öÖÖÈº%%%%%%%%%%%%%%%%
R=popm(1,:);
figure(1);
scatter(pos(:,1),pos(:,2),'k.');
xlabel('ºáÖá')
ylabel('×ÝÖá')
title('Ëæ»ú²úÉúµÄÖÖÈºÍ¼')
axis([-3 3 -3 3]);
figure(2);
plot_route(pos,R);      
xlabel('ºáÖá')
ylabel('×ÝÖá')
title('Ëæ»úÉú³ÉÖÖÈºÖÐ³ÇÊÐÂ·¾¶Çé¿ö')
axis([-3 3 -3 3]);

%%%%%%%%³õÊ¼»¯ÖÖÈº¼°ÆäÊÊÓ¦º¯Êý%%%%%%%%%%%%
fitness=zeros(M,1);
len=zeros(M,1);
for i=1:M
    len(i,1)=myLength(D,popm(i,:));
end
maxlen=max(len);
minlen=min(len);
fitness=fit(len,m,maxlen,minlen);
rr=find(len==minlen);
R=popm(rr(1,1),:);
for i=1:N
fprintf('%d ',R(i));
end
fprintf('\n');
fitness=fitness/sum(fitness); 
distance_min=zeros(C+1,1);  %%¸÷´Îµü´úµÄ×îÐ¡µÄÖÖÈºµÄ¾àÀë
while C>=0
fprintf('µü´úµÚ%d´Î\n',C);
%%%%Ñ¡Ôñ²Ù×÷%%%%
nn=0;
for i=1:size(popm,1)
    len_1(i,1)=myLength(D,popm(i,:));
    jc=rand*0.3;
    for j=1:size(popm,1)
        if fitness(j,1)>=jc
        nn=nn+1;
        popm_sel(nn,:)=popm(j,:);
        break;
        end
    end
end
%%%%Ã¿´ÎÑ¡Ôñ¶¼±£´æ×îÓÅµÄÖÖÈº%%%%
popm_sel=popm_sel(1:nn,:);
[len_m len_index]=min(len_1);
popm_sel=[popm_sel;popm(len_index,:)]; 
%%%%½»²æ²Ù×÷%%%%
nnper=randperm(nn);
A=popm_sel(nnper(1),:);
B=popm_sel(nnper(2),:);
for i=1:nn*Pc
[A,B]=cross(A,B);
popm_sel(nnper(1),:)=A;
popm_sel(nnper(2),:)=B;
end
%%%%±äÒì²Ù×÷%%%%
for i=1:nn
    pick=rand;
    while pick==0
         pick=rand;
    end
    if pick<=Pmutation
       popm_sel(i,:)=Mutation(popm_sel(i,:));
    end
end
%%%%ÇóÊÊÓ¦¶Èº¯Êý%%%%
NN=size(popm_sel,1);
len=zeros(NN,1);
for i=1:NN
    len(i,1)=myLength(D,popm_sel(i,:));
end
maxlen=max(len);
minlen=min(len);
distance_min(C+1,1)=minlen;
fitness=fit(len,m,maxlen,minlen);
rr=find(len==minlen);
fprintf('minlen=%d\n',minlen);
R=popm_sel(rr(1,1),:);
for i=1:N
fprintf('%d ',R(i));
end
fprintf('\n');
popm=[];
popm=popm_sel;
C=C-1;
%pause(1);
end
figure(3)
plot_route(pos,R);
xlabel('ºáÖá')
ylabel('×ÝÖá')
title('ÓÅ»¯ºóµÄÖÖÈºÖÐ³ÇÊÐÂ·¾¶Çé¿ö')
axis([-3 3 -3 3]);

% %%%%%%%%ÊÊÓ¦¶Èº¯Êý%%%%%%%%%%%%%%%%%%%%
% function fitness=fit(len,m,maxlen,minlen)
%     fitness=len;
%     for i=1:length(len)
%         fitness(i,1)=(1-(len(i,1)-minlen)/(maxlen-minlen+0.0001)).^m;
%     end
% end
% 
% %%%%%%%%¸öÌå¾àÀë¼ÆËãº¯Êý%%%%%%%%%%%%
% function len=myLength(D,p)
%     [N,NN]=size(D);
%     len=D(p(1,N),p(1,1));
%     for i=1:(N-1)
%         len=len+D(p(1,i),p(1,i+1));
%     end
% end
% 
% %%%%%%%%½»²æ²Ù×÷º¯Êý%%%%%%%%%%%%%%%%%%%%
% function [A,B]=cross(A,B)
%     L=length(A);
%     if L<10
%         W=L;
%     elseif ((L/10)-floor(L/10))>=rand&&L>10
%         W=ceil(L/10)+8;
%     else
%         W=floor(L/10)+8;
%     end
%     p=unidrnd(L-W+1);
%     fprintf('p=%d ',p);
%     for i=1:W
%         x=find(A==B(1,p+i-1));
%         y=find(B==A(1,p+i-1));
%         [A(1,p+i-1),B(1,p+i-1)]=exchange(A(1,p+i-1),B(1,p+i-1));
%         [A(1,x),B(1,y)]=exchange(A(1,x),B(1,y));
%     end
% end
% 
% %%%%%%%%¶Ôµ÷º¯Êý%%%%%%%%%%%%%%%%%%%%
% function [x,y]=exchange(x,y)
%     temp=x;
%     x=y;
%     y=temp;
% end
% 
% %%%%%%%%±äÒìº¯Êý%%%%%%%%%%%%%%%%%%%%
% function a=Mutation(A)
%     index1=0;index2=0;
%     nnper=randperm(size(A,2));
%     index1=nnper(1);
%     index2=nnper(2);
%     %fprintf('index1=%d ',index1);
%     %fprintf('index2=%d ',index2);
%     temp=0;
%     temp=A(index1);
%     A(index1)=A(index2);
%     A(index2)=temp;
%     a=A;
% end
% 
% %%%%%%%%Á¬µã»­Í¼º¯Êý%%%%%%%%%%%%%%%%%%%%%%%%
% function plot_route(a,R)
%     scatter(a(:,1),a(:,2),'rx');
%     hold on;
%     plot([a(R(1),1),a(R(length(R)),1)],[a(R(1),2),a(R(length(R)),2)]);
%     hold on;
%     for i=2:length(R)
%         x0=a(R(i-1),1);
%         y0=a(R(i-1),2);
%         x1=a(R(i),1);
%         y1=a(R(i),2);
%         xx=[x0,x1];
%         yy=[y0,y1];
%         plot(xx,yy);
%         hold on;
%     end
% end
