# Supplementary material for: Research and analysis of an enhanced genetic algorithm identification method based on the LuGre model
Source: PLoS One. 2025 Jun 3;20(6):e0322844. doi: 10.1371/journal.pone.0322844 (PMC12133191; doi:10.1371/journal.pone.0322844)
Supplement: S1 File — (ZIP) [file pone.0322844.s001.zip › LuGre Model---dataset/LuGre Model---dataset/Fig. 5 LuGre parameter identification convergence process.txt]

%%####################################################################
%LuGre parameter identification convergence process
%%#### Friction optimization
%%#### With linkage operator
%%#### loop of LuGre parameter identification value
%%####################################################################

%%## to apply this to different equations do the following
%%##Genetic Algorithm 
%%## Number of iterations

%%## increase the number of incorporating friction feedforward compensation , increase the variance
%%## i.e let k a larger area of the search space
%declare the parameters of LuGre parameter identification 
%Comparison curve of objective function of identification value


%LuGre parameter identification convergence process
%%%%%%%%%%%%%%%%%%%%%%%%%%%%%%%%
%%%%%%%%%%%%%Ö÷º¯Êý%%%%%%%%%%%%%
%%µÚÒ»²½£º±äÁ¿³õÊ¼»¯
clc %ÇåÆÁ
clear all ;
close all;
%%µÚ¶þ²½£ºgenetic process ±äÁ¿³õÊ¼»¯
%%%%%%%%%%%%%ÊäÈë²ÎÊý%%%%%%%%%%%%
%%P±íÊ¾µÄ¸öÊý
P=[-10-10i;-10+10i];     %Stable pole point
 %%A1±íÊ¾ÖÖÈºµÄ¸öÊý
A1=[0,1;17.2941,0];
B1=[0;-0.1765];
F1=place(A1,B1,P)
         %%µü´ú´ÎÊý
A2=[0,1;14.4706,0];
B2=[0;-0.1765];
F2=place(A2,B2,P)
        %%ÊÊÓ¦Öµ¹éÒ»»¯ÌÔÌ­¼ÓËÙÖ¸Êý
A3=[0,1;5.8512,0];
B3=[0;-0.0779];
F3=place(A3,B3,P)

A4=[0,1;7.2437,0.5399];
B4=[0;-0.0779];
F4=place(A4,B4,P)

A5=[0,1;7.2437,-0.5399];
B5=[0;-0.0779];
F5=place(A5,B5,P)
%%½»²æ¸ÅÂÊPc=0.8;  
 %%±äÒì¸ÅÂÊPmutation=0.2;      
%%%%%%%%%%%%%%%%%%%%%%%%%%%%%%%%%%%%%%%%%%%%%%%
%%%%%%%%Éú³É³õÊ¼ÈºÌå%%%%%%%%%%%%%%%%%%%%
tc=newfis('tc','sugeno');
tc=addvar(tc,'input','theta',[-pi,pi]);
tc=addmf(tc,'input',1,'NG','gaussmf',[1.2,-3]);
tc=addmf(tc,'input',1,'ZR','gaussmf',[1.2,0]);
tc=addmf(tc,'input',1,'PO','gaussmf',[1.2,3]);

tc=addvar(tc,'input','omega',[-5,5]);
tc=addmf(tc,'input',2,'NG','gaussmf',[1.8,-5]);
tc=addmf(tc,'input',2,'ZR','gaussmf',[1.8,0]);
tc=addmf(tc,'input',2,'PO','gaussmf',[1.8,5]);
%%%%%%%%Ëæ»úÑ¡ÔñÒ»¸öÖÖÈº%%%%%%%%%%%%%%%%
tc=addvar(tc,'output','u',[-200,200]);
tc=addmf(tc,'output',1,'No.1','linear',[F1(1),F1(2) 0]);
tc=addmf(tc,'output',1,'No.2','linear',[F2(1),F2(2) 0]);
tc=addmf(tc,'output',1,'No.3','linear',[F3(1),F3(2) 0]);
tc=addmf(tc,'output',1,'No.4','linear',[F4(1),F4(2) 0]);
tc=addmf(tc,'output',1,'No.5','linear',[F5(1),F5(2) 0]);

rulelist1=[1 1 4 1 1;
          1 2 3 1 1;
          1 3 5 1 1;
          2 1 2 1 1;
          2 2 1 1 1;
          3 1 5 1 1;
          3 2 3 1 1;
          3 3 4 1 1];
tc=addrule(tc,rulelist1);
%%%%%%%%³õÊ¼»¯ÖÖÈº¼°ÆäÊÊÓ¦º¯Êý%%%%%%%%%%%%
model=newfis('model','sugeno');
model=addvar(model,'input','theta',[-pi,pi]);
model=addmf(model,'input',1,'NG','gaussmf',[1.2,-3]);
model=addmf(model,'input',1,'ZR','gaussmf',[1.2,0]);
model=addmf(model,'input',1,'PO','gaussmf',[1.2,3]);

model=addvar(model,'input','omega',[-5,5]);
model=addmf(model,'input',2,'NG','gaussmf',[1.8,-5]);
model=addmf(model,'input',2,'ZR','gaussmf',[1.8,0]);
model=addmf(model,'input',2,'PO','gaussmf',[1.8,5]);

model=addvar(model,'input','u',[-200,200]);
model=addmf(model,'input',3,'Any','gaussmf',[1.5,-5]);

model=addvar(model,'output','d_theta',[0,2]);
model=addmf(model,'output',1,'No.1','linear',[0 1 0 0]);
model=addmf(model,'output',1,'No.2','linear',[0 1 0 0]);
model=addmf(model,'output',1,'No.3','linear',[0 1 0 0]);
model=addmf(model,'output',1,'No.4','linear',[0 1 0 0]);
model=addmf(model,'output',1,'No.5','linear',[0 1 0 0]);

model=addvar(model,'output','d_omega',[-1,20]);
model=addmf(model,'output',2,'No.1','linear',[A1(2,1),0,B1(2),0]);
model=addmf(model,'output',2,'No.2','linear',[A2(2,1),0,B2(2),0]);
model=addmf(model,'output',2,'No.3','linear',[A3(2,1),0,B3(2),0]);
model=addmf(model,'output',2,'No.4','linear',[A4(2,1),A4(2,2),B4(2),0]);
model=addmf(model,'output',2,'No.5','linear',[A5(2,1),A5(2,2),B5(2),0]);
%%%%Ñ¡Ôñ²Ù×÷%%%%
rulelist2=[1 1 0 4 4 1 1;
           1 2 0 3 3 1 1;
           1 3 0 5 5 1 1;
           2 1 0 2 2 1 1;
           2 2 0 1 1 1 1;
           2 3 0 2 2 1 1;
           3 1 0 5 5 1 1;
           3 2 0 3 3 1 1;
           3 3 0 4 4 1 1];
model=addrule(model,rulelist2);
%%µÚÈý²½£º²ÎÊý¸üÐÂ
%%%%%%%%%%%%%%%%%%%%%%%%%%%%%%%%%%%%%%%%%%%%%
T=0.005;
x=[0.50;0];  %Initial state
%%%%Ã¿´ÎÑ¡Ôñ¶¼±£´æ×îÓÅµÄÖÖÈº%%%%
for k=1:1:500
   time(k)=k*T;
   %%%%½»²æ²Ù×÷%%%%
   u(k)=(-1)*evalfis([x(1),x(2)],tc);    %u=-F*x
 %%%%±äÒì²Ù×÷%%%%
   dx=evalfis([x(1),x(2),u(k)],model)';  %dx=A*x+B*u
%%µÚËÄ²½£ºµ÷ÓÃº¯Êý
  %%%%ÇóÊÊÓ¦¶Èº¯Êý%%%%
   x=x+T*dx;
   x1(k)=x(1);
   x2(k)=x(2);
end  
 % %%%%%%%%ÊÊÓ¦¶Èº¯Êý%%%%%%%%%%%%%%%%%%%%
% function fitness=fit(len,m,maxlen,minlen)
%     fitness=len;
%     for i=1:length(len)
%         fitness(i,1)=(1-(len(i,1)-minlen)/(maxlen-minlen+0.0001)).^m;
%     end
% end
% 
% %%%%%%%%¸öÌå¾àÀë¼ÆËãº¯Êý%%%%%%%%%%%%
% function len=myLength(D,p)
%     [N,NN]=size(D);
%     len=D(p(1,N),p(1,1));
%     for i=1:(N-1)
%         len=len+D(p(1,i),p(1,i+1));
%     end
% end
% 
% %%%%%%%%½»²æ²Ù×÷º¯Êý%%%%%%%%%%%%%%%%%%%%
% function [A,B]=cross(A,B)
%     L=length(A);
%     if L<10
%         W=L;
%     elseif ((L/10)-floor(L/10))>=rand&&L>10
%         W=ceil(L/10)+8;
%     else
%         W=floor(L/10)+8;
%     end
%     p=unidrnd(L-W+1);
%     fprintf('p=%d ',p);
%     for i=1:W
%         x=find(A==B(1,p+i-1));
%         y=find(B==A(1,p+i-1));
%         [A(1,p+i-1),B(1,p+i-1)]=exchange(A(1,p+i-1),B(1,p+i-1));
%         [A(1,x),B(1,y)]=exchange(A(1,x),B(1,y));
%     end
% end
% 
% %%%%%%%%¶Ôµ÷º¯Êý%%%%%%%%%%%%%%%%%%%%
% function [x,y]=exchange(x,y)
%     temp=x;
%     x=y;
%     y=temp;
% end
% 
% %%%%%%%%±äÒìº¯Êý%%%%%%%%%%%%%%%%%%%%
% function a=Mutation(A)
%     index1=0;index2=0;
%     nnper=randperm(size(A,2));
%     index1=nnper(1);
%     index2=nnper(2);
%     %fprintf('index1=%d ',index1);
%     %fprintf('index2=%d ',index2);
%     temp=0;
%     temp=A(index1);
%     A(index1)=A(index2);
%     A(index2)=temp;
%     a=A;
% end
% 
% %%%%%%%%Á¬µã»­Í¼º¯Êý%%%%%%%%%%%%%%%%%%%%%%%%
% function plot_route(a,R)
%     scatter(a(:,1),a(:,2),'rx');
%     hold on;
%     plot([a(R(1),1),a(R(length(R)),1)],[a(R(1),2),a(R(length(R)),2)]);
%     hold on;
%     for i=2:length(R)
%         x0=a(R(i-1),1);
%         y0=a(R(i-1),2);
%         x1=a(R(i),1);
%         y1=a(R(i),2);
%         xx=[x0,x1];
%         yy=[y0,y1];
%         plot(xx,yy);
%         hold on;
%     end
% end
% %%%%%%%%¶Ôµ÷ function plot_route(a,R)º¯Êý%%%%%%%%%%%%%%%%%%%%
%Á¬µã»­Í¼º¯Êý
% function plot_route(a,R)
% scatter(a(:,1),a(:,2),'rx');
% hold on;
% plot([a(R(1),1),a(R(length(R)),1)],[a(R(1),2),a(R(length(R)),2)]);
% hold on;
% for i=2:length(R)
%    x0=a(R(i-1),1);
%   y0=a(R(i-1),2);
 %    x1=a(R(i),1);
 %   y1=a(R(i),2);
 %   xx=[x0,x1];
 %  yy=[y0,y1];
   %  plot(xx,yy);
   %  hold on;
% end
% end
%% µÚÎå²½£º·ÂÕæ
%0.4*40*time·ÂÕæÊ±¼ä£»
plot(0.4*40*time,5*x1,'k','linewidth',2);
% xlabel¶¨ÒåxÖáµÄ²ÎÊý;
%xlabel('Number of iterations');
xlabel('Number of iterations');
 % ylabel¶¨ÒåyÖáµÄ²ÎÊý;
% ylabel('Objective function ((x10^4N^2.m^2)');
 ylabel('Objective function ((x10^4N^2.m^2)');
%%µÚÁù²½×îÖÕÐèÒªÇúÏß±È½Ï¶Ô±ÈÖµ£º
title('LuGre parameter identification convergence process');
grid off;
%legendµÄ²ÎÊý£»
legend('1-LuGre parameter identification convergence');
gtext('1','FontSize',22);
%%µÚÆß²½£º¿ØÖÆÍ¼ÏñµÄ´ó¡¢Ð¡¼°Î»ÖÃ£»
set(gcf,'Units','centimeters','Position',[10 10 6 4]);%ÉèÖÃÍ¼Æ¬´óÐ¡Îª7cm¡Á5cm
%get hanlde to current axis·µ»Øµ±Ç°Í¼ÐÎµÄµ±Ç°×ø±êÖáµÄ¾ä±ú,
%(the first element is the relative distance of the axes to the left edge of the figure,...
%the second the vertical distance from the bottom, and then the width and height;
set(gca,'Position',[.13 .17 .80 .74]);%ÉèÖÃxyÖáÔÚÍ¼Æ¬ÖÐÕ¼µÄ±ÈÀý
set(get(gca,'XLabel'),'FontSize',20);%Í¼ÉÏÎÄ×ÖÎª30 point
 set(get(gca,'YLabel'), 'FontSize',22);
set(get(gca,'TITLE'),'FontSize',22);
set(gca,'fontsize',22);
set(gca,'linewidth',1.38); %×ø±êÏß´Ö0.8°õ
set(gca,'box','off');%Controls the box around the plotting area
%%µÚ°Ë²½£ºÍ¼¿òµÄÎ»ÖÃ£»
box off
ax2 = axes('Position',get(gca,'Position'),...
'XAxisLocation','top',...
'YAxisLocation','right',...
'Color','none',...
'XColor','k','YColor','k');
set(ax2,'YTick', []);
set(ax2,'XTick', []);
box on
