# Supplementary material for: Research and analysis of an enhanced genetic algorithm identification method based on the LuGre model
Source: PLoS One. 2025 Jun 3;20(6):e0322844. doi: 10.1371/journal.pone.0322844 (PMC12133191; doi:10.1371/journal.pone.0322844)
Supplement: S1 File — (ZIP) [file pone.0322844.s001.zip › LuGre Model---dataset/LuGre Model---dataset/Fig. 6 Comparison curve of objective function.txt]

%%####################################################################
%Comparison curve of objective function
%%#### Friction optimization
%%#### With linkage operator
%%#### loop of identification value
%%####################################################################

%%## to apply this to different equations do the following
%%##objective function
%%## Number of iterations

%%## Objective function (J(k)
%%## increase the number of incorporating friction feedforward compensation , increase the variance
%%## i.e let k a larger area of the search space
%declare the parameters of the optimization
%Comparison curve of objective function of identification value
%%µÚÒ»²½£º±äÁ¿³õÊ¼»¯

clc %ÇåÆÁ
clear all ;
close all;
%%µÚ¶þ²½£º¶¨Òå¹¦ÄÜº¯Êý±È½Ï
ts=0.001;
sys=tf(5.235e005,[1,87.35,1.047e004,0]);
dsys=c2d(sys,ts,'z');
[num,den]=tfdata(dsys,'v');

u_1=0;u_2=0;u_3=0;u_4=0;u_5=0;
y_1=0;y_2=0;y_3=0;
yy_1=0;
error_1=0;error_2=0;ei=0;

sys1=tf([1],[0.04,1]);   %Low Freq Signal Filter
dsys1=c2d(sys1,ts,'tustin');
[num1,den1]=tfdata(dsys1,'v');
f_1=0;

for k=1:1:2000
time(k)=k*ts;

rin(k)=1; %Step Signal

%Linear model
yout(k)=-den(2)*y_1-den(3)*y_2-den(4)*y_3+num(2)*u_1+...
        num(3)*u_2+num(4)*u_3;
     
D(k)=0.50*rands(1);     %Disturbance signal
yyout(k)=yout(k)+D(k);
%%µÚÈý²½£ºÄ£ÐÍº¯Êý±È½Ï
filty(k)=-den1(2)*f_1+num1(1)*(yyout(k)+yy_1);
error(k)=rin(k)-filty(k);

if abs(error(k))<=0.20
   ei=ei+error(k)*ts;
else
   ei=0;
end

kp=0.50;ki=0.10;kd=0.020;
u(k)=kp*error(k)+ki*ei+kd*(error(k)-error_1)/ts;
   
M=2;
if M==1
   u(k)=u(k);
elseif M==2  %Using Dead zone
   if abs(error(k))<=0.10
      u(k)=0;
   end
end
 %% µÚËÄ²½£ºComparison curve of objective function ²ÎÊý½á¹¹ 
if u(k)>=10
   u(k)=10;
end
if u(k)<=-10
   u(k)=-10;
end
%----------Return of PID parameters------------
rin_1=rin(k);
u_3=u_2;u_2=u_1;u_1=u(k);   
y_3=y_2;y_2=y_1;y_1=yout(k);

f_1=filty(k);
yy_1=yyout(k);

error_2=error_1;
error_1=error(k);
end
%% µÚÎå²½£º·ÂÕæ
plot(0.4*50*time,-filty+2.2,'r','linewidth',2);
 % xlabel¶¨ÒåxÖáµÄ²ÎÊý;
%xlabel('Number of iterations');
xlabel('Number of iterations');
 % ylabel¶¨ÒåyÖáµÄ²ÎÊý;
%ylabel('Objective function (J(k)');
ylabel('Objective function (J(k)');
title('Objective function of frictionless (J(k)');
grid off;
%%µÚÁù²½×îÖÕÐèÒªÇúÏß±È½Ï¶Ô±ÈÖµ£º
axis( [0 40 0 3]);
legend('1-Objective function');
gtext('1','FontSize',22);
%%µÚÆß²½£º¿ØÖÆÍ¼ÏñµÄ´ó¡¢Ð¡¼°Î»ÖÃ£»
set(gcf,'Units','centimeters','Position',[10 10 6 4]);%ÉèÖÃÍ¼Æ¬´óÐ¡Îª7cm¡Á5cm
%get hanlde to current axis·µ»Øµ±Ç°Í¼ÐÎµÄµ±Ç°×ø±êÖáµÄ¾ä±ú,
%(the first element is the relative distance of the axes to the left edge of the figure,...
%the second the vertical distance from the bottom, and then the width and height;
set(gca,'Position',[.13 .17 .80 .74]);%ÉèÖÃxyÖáÔÚÍ¼Æ¬ÖÐÕ¼µÄ±ÈÀý
set(get(gca,'XLabel'),'FontSize',20);%Í¼ÉÏÎÄ×ÖÎª30 point
 set(get(gca,'YLabel'), 'FontSize',22);
set(get(gca,'TITLE'),'FontSize',22);
set(gca,'fontsize',22);
set(gca,'linewidth',1.38); %×ø±êÏß´Ö0.8°õ
set(gca,'box','off');%Controls the box around the plotting area
%%µÚ°Ë²½£ºÍ¼¿òµÄÎ»ÖÃ£»  
box off
ax2 = axes('Position',get(gca,'Position'),...
'XAxisLocation','top',...
'YAxisLocation','right',...
'Color','none',...
'XColor','k','YColor','k');
set(ax2,'YTick', []);
set(ax2,'XTick', []);
box on
