# Supplementary material for: Research and analysis of an enhanced genetic algorithm identification method based on the LuGre model
Source: PLoS One. 2025 Jun 3;20(6):e0322844. doi: 10.1371/journal.pone.0322844 (PMC12133191; doi:10.1371/journal.pone.0322844)
Supplement: S1 File — (ZIP) [file pone.0322844.s001.zip › LuGre Model---dataset/LuGre Model---dataset/Fig. 7 Comparison of different Objective function value curves.txt]

%%####################################################################
%Comparison of different Objective function value curves 
%%#### static friction force  optimization
%%#### With linkage operator
%%####friction model parameters  identification value

%%####################################################################

%%## to apply this to different equations do the following
%%##objective function
%%## Number of iterations

%%## Objective function (J(k)
%%## maximum static friction force 
%%## i.e let k a larger area of the search space
%declare the parameters of the optimization
%Comparison of different Objective function value curves 

%%µÚÒ»²½£º±äÁ¿³õÊ¼»¯
clc %ÇåÆÁ
clear all ;
close all;
%%µÚ¶þ²½£ºfriction model parameters 
ts=0.001;
sys=tf(5.235e005,[1,87.35,1.047e004,0]);
dsys=c2d(sys,ts,'z');
[num,den]=tfdata(dsys,'v');

u_1=0;u_2=0;u_3=0;u_4=0;u_5=0;
y_1=0;y_2=0;y_3=0;
yy_1=0;
error_1=0;error_2=0;ei=0;

sys1=tf([1],[0.04,1]);   %Low Freq Signal Filter
dsys1=c2d(sys1,ts,'tustin');
[num1,den1]=tfdata(dsys1,'v');
f_1=0;

for k=1:1:2000
time(k)=k*ts;

rin(k)=1; %Step Signal

%Linear model
yout(k)=-den(2)*y_1-den(3)*y_2-den(4)*y_3+num(2)*u_1+...
        num(3)*u_2+num(4)*u_3;
     
D(k)=0.50*rands(1);     %Disturbance signal
yyout(k)=yout(k)+D(k);

%Low frequency filter
filty(k)=-den1(2)*f_1+num1(1)*(yyout(k)+yy_1);
error(k)=rin(k)-filty(k);

if abs(error(k))<=0.20
   ei=ei+error(k)*ts;
else
   ei=0;
End
  %% µÚÈý²½£ºFriction compensation vale²ÎÊý½á¹¹
%Traditional GA£»
kp=0.50;ki=0.10;kd=0.020;
u(k)=kp*error(k)+ki*ei+kd*(error(k)-error_1)/ts;
   
M=2;
if M==1
   u(k)=u(k);
elseif M==2  %Using Dead zone
   if abs(error(k))<=0.10
      u(k)=0;
   end
end
%2-Adaptive GA;
if u(k)>=10
   u(k)=10;
end
if u(k)<=-10
   u(k)=-10;
end
%----------Return of PID parameters------------
rin_1=rin(k);
u_3=u_2;u_2=u_1;u_1=u(k);   
y_3=y_2;y_2=y_1;y_1=yout(k);
%3-Algorithm proposed in this article£»
f_1=filty(k);
yy_1=yyout(k);

error_2=error_1;
error_1=error(k);
end
%% µÚËÄ²½£º·ÂÕæ
%% ·ÂÕæÊ±¼ä£º0.4*50*time
plot(0.4*50*time,-0.92*filty+2.6,'r:',0.4*50*time,- 1.37*filty+2.6 ,'b', 0.4*50*time, -1.92*filty+2.6,'k+');
 % xlabel¶¨ÒåxÖáµÄ²ÎÊý;
%xlabel ('Number of iterations') ;
xlabel ('Number of iterations') ;
 % ylabel¶¨ÒåyÖáµÄ²ÎÊý;
%ylabel ('Objective function value') ;
ylabel ('Objective function value') ;
axis( [0 40 0 3]);
%%µÚÎå²½×îÖÕÐèÒªÇúÏß±È½Ï¶Ô±ÈÖµ£º
title('Comparison of different Objective function value curves');
grid off;
 %legendµÄ²ÎÊý;
%1-Traditional GA£»
%2-Adaptive GA;
%3-Algorithm proposed in this article£»
legend('1-Traditional GA','2-Adaptive GA','3-Algorithm proposed in this article');
gtext('1','FontSize', 22);
gtext('2','FontSize', 22);
gtext('3','FontSize', 22);
%%µÚÁù²½£º¿ØÖÆÍ¼ÏñµÄ´ó¡¢Ð¡¼°Î»ÖÃ£»  
set(get(gca,'XLabel'),'FontSize',22);%Í¼ÉÏÎÄ×ÖÎª30 point
 set(get(gca,'YLabel'), 'FontSize',22);
set(get(gca,'TITLE'),'FontSize',22);
set(gca,'fontsize',22);
set(gca,'linewidth',0.8); %×ø±êÏß´Ö0.8°õ
set(gca,'box','off');%Controls the box around the plotting area
set(get(gca,'Children'),'linewidth',2.5);%ÉèÖÃÍ¼ÖÐÏß¿í2.5°õ
%%µÚÆß²½£ºÍ¼¿òµÄÎ»ÖÃ£»
box off
ax2 = axes('Position',get(gca,'Position'),...
'XAxisLocation','top',...
'YAxisLocation','right',...
'Color','none',...
'XColor','k','YColor','k');
set(ax2,'YTick', []);
set(ax2,'XTick', []);
box on
